# Supplementary material for: Protecting Endangered Species: Do the Main Legislative Tools Work?
Source: PLoS One. 2012 May 2;7(5):e35730. doi: 10.1371/journal.pone.0035730 (PMC3342297; doi:10.1371/journal.pone.0035730)
Supplement: Dataset S1 — Listing, status, funding, and threat variables for 1251 species listed under the Endangered Species Act prior to 2003. (XLSX) [file pone.0035730.s001.xlsx]

## Sheet: DatasetS1
Scientific Name	Taxon	Yearslisted	CHYear	RPYear	1990	1992	1994	1996	1998	2000	2002	2004	2006	Status	RecoveryObj	Info	MeanFund	ProportionalFund	Threat
Eleutherodactylus jasperi	1	27	1977	1984		-1	-1	-1	*	*	*	E	*		1	1.38629	8.92071		1
Rana aurora draytonii	1	8		2002				-1	-1	-1	-1	*	*	-4	1	2.48491	14.1573		1
Rana chiricahuensis	1	2		2007							-1	-1	0	-2	1	2.07944	10.9839	-2.49231	1
Rana capito sevosa	1	3									-1	-1	-1	-3	1	1.94591	11.2771		1
Rana muscosa	1	2									-1	-1	-1	-3	1	3.98898	11.2184		2
Eleutherodactylus cooki	1	7		2004					*	*	*	*	0	0	1	1.94591	9.09111	-3.00415	2
Zapus hudsonius preblei	1	5	2003							-1	-1	-1	-1	-1	1	2.3979	11.9017		1
Eurycea sosorum	1	7		2005					-1	-1	-1	0	-1	-4	1	1.09861	12.8753		2
Ambystoma californiense	1	4									-1	-1	0	-2	1	3.09104	13.5536		1
Plethodon nettingi	1	15		1991		1	1	1	0	0	0	-1	-1	1	3	1.09861	10.4273	-0.184251	1
Batrachoseps aridus	1	31		1982	*	*	*	*	*	0	0	0	0	0	1	0	9.17831		0
Ambystoma cingulatum	1	5								-1	-1	*	-1	-3	1	2.3979	12.7672		1
Phaeognathus hubrichti	1	28		1983	-1	-1	0	0	0	0	0	0	*	-2	1	2.3979	9.85455		1
Eurycea nana	1	24	1980	1996	*	-1	*	-1	-1	-1	-1	0	0	-5	1	2.30259	10.3087	-2.32181	1
Ambystoma macrodactylum croceum	1	37			0	0	0	-1	-1	-1	-1	-1	-1	-6	1	1.09861	11.5338	-3.21997	1
Plethodon shenandoah	1	15		1994		0	-1	-1	*	*	*	*	*	-2	1	2.19722	8.62185	-2.23412	0
Ambystoma tigrinum stebbinsi	1	7		2002					*	*	*	*	*		1	2.19722	10.9096	-1.3064	0
Typhlomolge rathbuni	1	37		1996		*	*	-1	-1	-1	-1	*	*	-4	1	1.79176	10.6802	-1.95025	2
Bufo microscaphus californicus	1	10		1999				0	0	-1	-1	-1	0	-3	1	1.60944	13.7982		2
Bufo houstonensis	1	34	1978	1984	*	*	*	-1	-1	-1	-1	-1	-1	-6	1	2.07944	11.6879		1
Peltophryne lemur	1	17		1992		*	*	-1	0	0	0	-1	0	-2	2	1.09861	10.1776		1
Bufo baxteri	1	20		1991		0	-1	1	1	-1	-1	-1	0	-2	1	2.3979	11.9972		0
Loxops coccineus coccineus	2	34		2006	0	0	0	0	0	0	0	0	0	0	1	2.3979	12.7219		1
Loxops coccineus ochraceus	2	34		2006	-1	-1	-1	E	E	E	E	E	*		1	0	10.4894		2
Hemignathus procerus	2	37		2006	*	*	*	E	E	E	E	E	*		1	0.693147	9.85641
Hemignathus munroi	2	37		2006	0	0	0	-1	-1	-1	0	0	0	-3	2	2.07944	11.8742		1
Moho braccatus	2	37		2006	-1	-1	-1	E	E	E	E	E	*		1	0.693147	9.45026		1
Psittirostra psittacea	2	37		2006	-1	-1	-1	*	*	*	E	E	*		1	0	11.1329		1
Phoebastria albatrus	2	34		2009						1	1	1	1	4	1	1.79176	13.6792		0
Agelaius xanthomus	2	28	1977	1996	0	0	0	1	1	1	1	1	1	6	2	1.94591	12.7379	0.864951	1
Colinus virginianus ridgwayi	2	37		1995	1	1	1	1	1	1	0	-1	-1	4	2	1.94591	13.1584	-0.8451	0
Myiagra freycineti	2	20			*	E	E	E	E	E	E	E	*			0	9.92434
Polyborus plancus audubonii	2	17		1999	0	0	0	0	0	0	0	*	*	0	1	0	11.0501	-7.62153	1
Gymnogyps californianus	2	37	1977	1996	1	1	0	1	1	1	1	1	0	7	2	3.49651	14.0138	-0.390527	0
Fulica americana alai	2	34		2005	0	0	0	0	0	0	0	0	0	0	3	0.693147	12.2144	-2.49422	1
Grus canadensis pulla	2	31	1977	1991	1	1	1	0	0	0	0	0	0	3	1	1.60944	13.3978	-0.382071	1
Grus americana	2	37	1978	2007	1	1	1	1	1	1	0	1	0	7	2	4.06044	15.0768	-0.556567	2
Oreomystis mana	2	29		2006	0	0	0	0	0	0	0	0	0	0	2	2.07944	12.1963		1
Paroreomyza flammea	2	34		2006	-1	-1	-1	*	E	E	E	E	*		1	0.693147	9.47579		1
Paroreomyza maculata	2	34		2006		*	*	*	-1	-1	E	E	*		1	0.693147	9.88444		1
Corvus hawaiiensis	2	37		2009	-1	-1	1	0	-1	-1	-1	C	C		1	2.3979	12.6197		1
Corvus kubaryi	2	20		2006	-1	-1	-1	-1	-1	-1	-1	-1	-1	-9	1	2.19722	12.8255	-4.4795	1
Numenius borealis	2	37			*	*	*	*	*	*	E	E	E		1	0.693147	9.73348		1
Anas wyvilliana	2	37		2005	0	0	-1	0	-1	0	0	0	0	-2	2	1.09861	12.5964	-2.11224	1
Anas laysanensis	2	37		2004	0	0	-1	0	0	0	0	0	0	-1	1	2.07944	10.7535		0
Haliaeetus leucocephalus	2	37			1	1	1	1	1	1	1	1	1	9	4	5.64545	16.4507	4.82002	1
Somateria fischeri	2	11	2001	1996			-1	-1	0	0	0	*	*	-2	2	3.55535	13.3334	-0.951642	0
Polysticta stelleri	2	7	2001	2002					*	-1	*	*	*	-1	2	3.29584	13.4983		0
Chasiempis sandwichensis ibidis	2	4	2002	2006							-1	-1	-1	-3	2	0	12.4		1
Falco femoralis septentrionalis	2	18		1990	*	*	*	*	*	0	1	*	1	2	2	1.94591	12.5231	0.373565	1
Telespyza cantans	2	37		1984	0	0	0	0	0	0	0	0	0	0	1	1.09861	10.0711		1
Telespyza ultima	2	37		1984	0	0	0	0	0	*	*	*	*	0	1	0	9.91966		0
Empidonax traillii extimus	2	9		2002				-1	*	*	*	*	*	-1	1	2.63906	15.8144	-0.343945	1
Polioptila californica californica	2	11	2000				-1	0	0	-1	-1	-1	-1	-5	2	2.89037	14.9318		1
Branta sandvicensis	2	37		2004	-1	-1	-1	-1	0	0	0	1	1	-2	2	2.30259	13.0736	-1.19574	2
Buteo solitarius	2	37		1984	0	0	0	0	0	0	0	0	0	0	4	1.79176	11.899		1
Buteo platypterus brunnescens	2	10		1997			-1	-1	*	*	*	*	0	-2	1	1.60944	9.91458	-2.40933	1
Accipiter striatus venator	2	10		1997			-1	-1	*	*	*	*	*	-2	1	0.693147	10.3582	-1.96568	1
Palmeria dolei	2	37		2006	0	0	0	0	0	0	0	0	0	0	2	1.60944	11.1889		1
Aphelocoma coerulescens	2	17		1990	-1	-1	-1	-1	-1	-1	-1	-1	-1	-9	2	4.76217	14.5037	4.65154	1
Halcyon cinnamomina cinnamomina	2	20		2008	0	E	0	C	C	C	C	C	C		1	2.3979	11.4108	-4.58404	1
Rostrhamus sociabilis plumbeus	2	37	1977	1999	0	0	0	0	0	0	0	-1	-1	-2	2	1.60944	11.8367	-6.83488	1
Megapodius laperouse	2	34		1998		*	*	*	*	*	*	*	-1	-1	1	1.09861	11.2399	-1.22399	1
Acrocephalus familiaris kingi	2	37		1984	0	0	0	0	0	*	*	*	*	0	1	0	9.83299		0
Gallinula chloropus sandvicensis	2	37		2005	0	0	0	0	0	0	0	0	0	0	2	0.693147	12.074	-2.63464	1
Gallinula chloropus guami	2	20		1991		0	0	0	0	0	0	0	0	0	1	1.79176	12.0344	-0.405059	1
Brachyramphus marmoratus marmoratus	2	12	1996	1997			-1	-1	-1	-1	-1	-1	-1	-7	1	4.60517	15.7454		1
Caprimulgus noctitherus	2	31		1984	0	0	0	0	0	0	0	0	0	0	2	1.09861	9.5028		0
Hemignathus lucidus	2	37		2006	-1	-1	-1	-1	-1	-1	-1	E	*	-7	1	0.693147	10.8954		1
Strix occidentalis lucida	2	11		1995			*	*	0	*	*	0	0	0	2	3.71357	15.0103	-0.163418	1
Strix occidentalis caurina	2	14	1992	2008		-1	-1	-1	-1	-1	-1	-1	-1	-8	1	4.66344	16.2103	-0.24415	1
Loxioides bailleui	2	37	1977	2006	0	0	0	0	0	0	0	0	0	0	3	2.83321	13.4785		1
Amazona vittata	2	37		2009	-1	1	0	0	0	0	-1	0	-1	-2	1	2.94444	14.1006	0.289051	1
Pseudonestor xanthophrys	2	37		2006	0	0	0	0	0	0	0	0	0	0	1	1.38629	11.484		1
Pelecanus occidentalis	2	34		1983	-1	-1	1	1	*	0	0	0	1	1	3	4.20469	14.0412		2
Pterodroma phaeopygia sandwichensis	2	37		1983	0	0	0	-1	*	*	*	*	1	0	1	2.07944	11.4014		1
Columba inornata wetmorei	2	34		1982	0	1	0	0	1	1	-1	-1	0	1	3	1.38629	11.4895		1
Charadrius melodus	2	19	2001		-1	-1	-1	-1	0	0	-1	MLP	MLP		2	4.33073	14.8382	0.712841	1
Charadrius alexandrinus nivosus	2	11	1999	2007			0	-1	*	-1	-1	1	0	-2	1	1.94591	14.5311	-0.9923	1
Melamprosops phaeosoma	2	29		2006	-1	-1	-1	-1	-1	-1	-1	-1	*	-8	1	2.30259	11.4887		1
Tympanuchus cupido attwateri	2	37			-1	-1	-1	-1	0	0	-1	-1	-1	-7	1	3.21888	12.9233		1
Rallus longirostris obsoletus	2	34		1984	-1	-1	-1	-1	*	*	*	-1	*	-5	1	1.79176	13.4428		1
Rallus owstoni	2	20		1990	0	E	0	C	C	C	*	*	0		1	1.09861	12.4643	-0.778638	0
Rallus longirostris levipes	2	34		1985	-1	0	0	0	-1	1	0	0	*	-1	2	2.30259	12.6755		2
Rallus longirostris yumanensis	2	37		1983	0	1	0	0	0	0	0	0	0	1	3	1.94591	12.5927		1
Puffinus auricularis newelli	2	29		1983	0	0	0	-1	*	-1	-1	-1	-1	-5	1	2.07944	10.4806		0
Lanius ludovicianus mearnsi	2	27		1984	-1	-1	-1	-1	-1	1	1	1	1	-1	2	2.48491	13.8681		2
Ammodramus maritimus mirabilis	2	37	1977	1999	0	1	0	0	0	0	-1	-1	-1	-2	2	1.94591	14.0464	-4.62659	2
Ammodramus savannarum floridanus	2	18		1999	-1	*	-1	-1	0	0	0	-1	-1	-5	2	2.3979	11.7492	-6.92384	1
Amphispiza belli clementeae	2	27		1984	-1	*	-1	-1	0	0	0	0	0	-3	2	0.693147	10.815		2
Melospiza melodia graminea	2	10														0
Himantopus mexicanus knudseni	2	34		2005	0	0	0	0	0	0	0	0	0	0	3	1.79176	13.0641	-1.64457	1
Mycteria americana	2	20		1997	0	0	1	1	1	1	1	0	1	6	3	4.20469	14.1816		1
Aerodramus vanikorensis bartschi	2	20		1991		0	0	0	0	0	0	0	0	0	1	0	11.7335	0.471811	0
Sterna antillarum browni	2	34		1985	-1	1	1	0	0	1	-1	-1	0	0	2	2.63906	14.2453		1
Sterna antillarum	2	19		1990	1	1	1	0	0	*	*	0	0	3	2	4.30407	14.2223	0.96304	1
Sterna dougallii dougallii	2	17			0	0	0	0	1	1	*	-1	MLP		2	4.44265	11.8778	-1.0152	1
Myadestes myadestinus	2	34		2006	-1	-1	-1	-1	-1	E	E	E	*		1	0.693147	9.38719		1
Myadestes lanaiensis rutha	2	34		2006	-1	-1	-1	-1	E	E	E	E	*		1	0	9.47093		1
Myadestes palmeri	2	37		2006	0	0	0	-1	0	0	0	0	0	-1	1	1.94591	10.786		2
Pipilo crissalis eremophilus	2	17	1987	1998		0	0	1	1	*	*	*	*	2	1	0	10.3384	-0.612418	2
Vireo atricapillus	2	17		1991		*	-1	-1	-1	-1	-1	*	1	-4	2	2.63906	14.6395		1
Vireo bellii pusillus	2	18	1994	1998		1	1	1	1	1	1	1	1	8	2	2.07944	14.6767	0.342203	1
Vermivora bachmanii	2	37				*	*	*	*	*	E	E	E		1	0	8.59729		1
Dendroica chrysoparia	2	14		1992		*	-1	-1	-1	-1	-1	-1	-1	-7	1	2.83321	14.839	1.14144	1
Dendroica kirtlandii	2	37		1985	1	1	1	1	1	0	0	1	1	7	3	3.2581	13.4345		1
Acrocephalus luscinia	2	34		1998		0	0	0	0	0	-1	-1	-1	-3	1	2.89037	10.4604	-2.19211	1
Zosterops conspicillatus conspicillatus	2	20		1990	E	E	E	E	E	E	E	E	E		1	1.60944	10.07	-3.17294	0
Campephilus principalis	2	37		2007		E	E	E	E	E	E	E	*		1	2.70805	8.95578	-6.67934	1
Picoides borealis	2	34		2003	-1	-1	-1	1	1	1	1	1	1	3	1	5.1299	16.4818		1
Ictalurus pricei	3	20	1984	1995		1	-1	-1	-1	-1	-1	-1	0	-5	1	1.09861	10.4148	-2.37073	2
Speoplatyrhinus poulsoni	3	27	1977	1990		0	0	0	0	0	0	0	0	0	1	1.60944	9.37106	-2.58878	0
Amblyopsis rosae	3	20		1986		1	1	0	0	0	0	0	0	2	2	2.30259	11.5164		1
Gila elegans	3	24	1994	2002		-1	-1	-1	-1	*	*	*	1	-3	1	3.17805	14.2917		2
Gila boraxobius	3	24	1982	1987		0	0	-1	0	0	0	0	0	-1	4	1.09861	10.5979		1
Gila nigrescens	3	21		1986		0	-1	1	1	1	1	0	1	4	1	0.693147	9.76407		1
Gila cypha	3	37	1994	1990		0	0	0	0	0	0	-1	0	-1	3	3.7612	14.7811	1.01159	2
Gila bicolor ssp.	3	19		1998		0	*	0	0	0	0	0	0	0	2	0	9.84848	-3.16524	0
Gila bicolor mohavensis	3	34		1984		-1	-1	0	0	*	0	-1	0	-3	1	1.38629	10.9393		1
Oregonichthys crameri	3	11		1998			*	*	-1	-1	0	0	0	-2	3	1.09861	12.2589	-0.36338	1
Gila bicolor snyderi	3	19		1998		0	0	0	0	0	*	-1	*	-1	1	1.09861	10.8124	-1.70552	1
Gila robusta jordani	3	34		1998		0	0	-1	-1	-1	-1	*	-1	-5	1	1.09861	10.8754	-0.76853	2
Erimystax cahni	3	27	1977	1983		-1	-1	-1	-1	-1	-1	-1	-1	-8	1	0.693147	9.05672		1
Gila ditaenia	3	18	1986	1992		*	0	0	0	0	0	0	0	0	1	1.60944	10.1612	-0.730948	1
Cyprinella monacha	3	27	1977	1983		*	*	*	*	*	*	0	1	1	1	2.07944	11.126		1
Gila seminuda	3	15	2000	1995		-1	-1	-1	-1	0	0	0	0	-4	1	0.693147	12.6492		2
Gila purpurea	3	20	1984	1995		0	0	0	0	0	0	0	0	0	1	1.09861	10.5977	-2.18784	1
Chasmistes cujus	3	37		1992		1	1	1	1	1	1	0	1	7	4	2.30259	14.0221	0.694601	2
Rhinichthys osculus nevadensis	3	22		1990		0	0	-1	-1	-1	0	*	0	-3	2	1.09861	10.6268	-2.41021	1
Phoxinus cumberlandensis	3	17		1988		*	0	0	0	0	0	0	0	0	2	1.79176	10.5471		1
Rhinichthys osculus oligoporus	3	15		1998		*	*	0	*	*	*	*	0	0	1	0	10.0203	-1.65474	2
Eremichthys acros	3	37	1986	1997		0	0	0	0	0	*	-1	0	-1	2	1.09861	11.2081	-0.521942	1
Rhinichthys osculus ssp.	3	19		1998		*	*	-1	0	0	0	0	0	-1	2	0.693147	9.61109	-3.40264	1
Rhinichthys osculus lethoporus	3	15		1998		*	*	*	0	0	*	*	*	0	1	0	9.90387	-1.77122	2
Rhinichthys osculus thermalis	3	34		1982		0	0	0	0	0	0	*	0	0	3	1.60944	8.92087		0
Moapa coriacea	3	37		1996		0	0	1	-1	-1	0	*	*	-1	2	1.79176	11.9919	1.05162	2
Percina antesella	3	19	1985	1986		0	0	0	0	0	0	*	*	0	2	0.693147	10.8974		2
Etheostoma rubrum	3	29		1990		0	0	0	0	0	0	0	0	0	1	1.94591	9.06114		2
Etheostoma sp.	3	11		1997			0	0	0	0	0	0	0	0	1	2.83321	9.49491	-1.03118	2
Etheostoma wapiti	3	16		1989		0	0	0	0	0	0	0	0	0	2	1.09861	10.7443	-0.255072	1
Etheostoma scotti	3	10		2000				0	0	0	-1	-1	-1	-3	1	1.09861	11.4268	-2.23203	1
Etheostoma percnurum	3	11		1994			-1	1	1	1	1	0	0	3	2	1.38629	9.9909	-1.08428	1
Etheostoma etowahae	3	10		2000				0	0	0	0	*	*	0	1	0	11.3697	-2.28921	1
Etheostoma fonticola	3	34	1980	1996		-1	*	-1	-1	-1	-1	0	0	-5	1	2.70805	11.32	-1.31043	1
Percina aurolineata	3	12		2000		*	-1	*	*	0	0	0	0	-1	1	0.693147	10.3862	-3.27264	2
Percina pantherina	3	26	1978	1993		0	0	0	-1	-1	-1	-1	-1	-5	2	2.48491	11.1099	-0.652992	1
Etheostoma sellare	3	37	1984	1982		-1	E	*	*	*	*	*	*		1	1.09861	8.54695		1
Etheostoma nianguae	3	19	1985	1989		-1	*	*	0	0	0	0	0	-1	2	1.79176	11.0572	-7.99117	1
Etheostoma okaloosae	3	31		1998		-1	-1	-1	1	1	0	0	1	0	3	0	13.5116	-0.0111961	1
Etheostoma chienense	3	11		1994			0	0	0	0	0	0	0	0	1	1.60944	9.48058	-1.03324	2
Etheostoma boschungi	3	27	1977	1984		*	*	*	*	*	-1	-1	-1	-3	1	0	9.88899		1
Percina tanasi	3	29	1996	1983		*	*	*	*	*	0	0	0	0	4	0.693147	9.93506		2
Etheostoma chermocki	3	3		2007							0	-1	1	0	1	1.60944	6.70135	-5.83526	0
Etheostoma nuchale	3	34		1993		-1	0	0	1	1	1	1	1	4	1	0.693147	9.3473		1
Gambusia gaigei	3	37		1984		0	0	0	0	*	*	0	0	0	2	1.79176	9.7909		0
Gambusia heterochir	3	37		1982		0	0	0	0	0	*	0	0	0	2	1.94591	7.90369		1
Gambusia nobilis	3	34		1985		0	0	0	0	-1	-1	0	0	-2	2	2.48491	11.3981		1
Gambusia georgei	3	24	1980	1996		E	E	E	E	E	E	E	E		1	1.09861	9.75791	-2.87259	2
Eucyclogobius newberryi	3	10	2000	2005			-1	0	1	1	0	0	1	2	3	2.70805	12.5276	-0.153722	2
Percina jenkinsi	3	19	1985	1986		0	0	0	0	0	0	*	1	1	1	0	10.471		2
Percina rex	3	15		1992		0	0	0	0	0	*	*	*	0	1	1.09861	11.3821	0.443673	1
Noturus placidus	3	14		1991		-1	-1	-1	0	-1	-1	-1	-1	-7	3	2.70805	11.5104	-0.376398	2
Noturus stanauli	3	11		1994			*	*	*	*	*	*	*		1	0.693147	9.18769	-1.76003	2
Noturus trautmani	3	29				E	*	*	*	*	E	E	E		1	0	8.19761
Noturus baileyi	3	20	1984	1985		0	0	1	1	1	1	0	0	4	2	1.09861	9.8421		1
Noturus flavipinnis	3	27	1977	1983		-1	*	-1	-1	-1	0	0	0	-4	2	1.09861	9.98714		2
Dionda diaboli	3	5		2005						*	0	-1	-1	-2	1	2.56495	10.0374	-2.90472	1
Tiaroga cobitis	3	18		1991		-1	0	-1	-1	-1	-1	-1	-1	-7	1	1.60944	12.6046	0.268996	1
Hybognathus amarus	3	10		2009			*	-1	-1	-1	-1	-1	1	-4	1	2.63906	15.1547		1
Ptychocheilus lucius	3	37	1994	2002		0	0	0	0	1	1	-1	0	1	3	4.11087	15.3469		2
Empetrichthys latos	3	37		1980		0	0	0	-1	-1	0	0	0	-2	2	0.693147	10.1068		1
Cyprinodon nevadensis mionectes	3	22	1982	1990		0	0	1	1	1	1	0	0	4	4	1.38629	10.7891	-2.24781	1
Cyprinodon elegans	3	37		1981		-1	-1	-1	-1	-1	-1	0	0	-6	1	2.56495	10.2001		1
Cyprinodon macularius	3	18	1986	1993		0	0	0	0	0	0	0	0	0	1	2.99573	11.7419	0.393828	1
Cyprinodon diabolis	3	37		1990		0	0	0	-1	-1	-1	0	-1	-4	2	2.30259	11.2416	-1.79532	0
Cyprinodon bovinus	3	24	1980	1985		0	0	-1	-1	1	0	0	0	-1	2	1.79176	9.81348		2
Cyprinodon radiosus	3	37		1998		0	0	0	0	*	0	0	-1	-1	1	1.79176	10.4629	-2.05505	2
Cyprinodon nevadensis pectoralis	3	34		1990		0	0	0	0	0	-1	*	0	-1	2	0.693147	10.1496	-2.88738	2
Salmo salar	3	4		2006				-1	*	*	-1	MLP	-1		1	8.85581	14.4407	-1.81528
Oncorhynchus tshawytscha	3	14	2000			-1	*	*	-1	-1	1	*					18.096
Oncorhynchus keta	3	5	2000						-1	0	MLP	*					16.7807
Oncorhynchus kisutch	3	8	2000					*	-1	*	-1	*					17.3135
Oncorhynchus nerka	3	12	2000				*	*	-1	-1	*	*					16.8889
Cottus pygmaeus	3	15		1991		0	0	0	0	0	0	0	0	0	1	1.60944	12.7867	2.47777	1
Notropis girardi	3	6								-1	-1	-1	-1	-4	1	2.3979	12.1342		2
Cyprinella formosa	3	20	1984	1995		-1	-1	-1	-1	-1	*	*	*	-5	1	1.38629	9.82115	-2.9644	1
Cyprinella caerulea	3	12		1995		*	-1	0	0	0	-1	-1	0	-3	1	1.60944	11.1443	-0.656362	1
Notropis cahabae	3	14		1992		*	-1	*	1	1	1	0	0	2	1	0	11.4985	-0.314514	2
Notropis mekistocholas	3	17	1987	1988		*	0	0	0	0	0	0	0	0	2	2.30259	10.6508	-0.198532	1
Notropis albizonatus	3	11		1997			0	0	0	0	0	0	0	0	1	1.09861	9.51046	-0.939648	2
Notropis simus pecosensis	3	17	1987	1992		-1	*	0	0	0	*	-1	1	-1	2	1.38629	13.408	1.07813	2
Notropis topeka	3	6								*	-1	*	-1	-2	1	2.56495	13.1075		2
Menidia extensa	3	17	1987	1993		*	0	0	0	0	0	0	0	0	1	0.693147	8.54617	-1.77203	0
Hypomesus transpacificus	3	11	1994	1996			-1	-1	*	*	*	*	-1	-3	2	3.4012	14.0258	-3.01498	2
Meda fulgida	3	18	2000	1991		-1	0	-1	-1	-1	-1	-1	-1	-7	1	2.56495	12.6767	0.341768	1
Lepidomeda mollispinis pratensis	3	19	1985	1994		*	*	0	-1	-1	0	-1	*	-3	1	0	10.4591	0.838194	1
Lepidomeda vittata	3	37	1987	1998		*	-1	-1	-1	-1	-1	-1	-1	-7	1	2.30259	13.4386	1.04796	1
Lepidomeda albivallis	3	19	1985	1994		-1	-1	1	1	1	0	0	0	1	1	1.38629	10.9095	1.66404	1
Crenichthys baileyi grandis	3	19	1985	1998		0	0	-1	0	0	0	0	*	-1	1	0	10.0659	-1.57809	2
Crenichthys nevadae	3	18	1986	1997		0	0	0	0	-1	-1	0	0	-2	1	0	11.4213	0.113842	2
Crenichthys baileyi baileyi	3	19	1985	1998		0	0	0	0	0	*	*	*	0	1	1.94591	10.3898	-1.25419	2
Oncorhynchus mykiss	3		2000					*	-1	-1	-1	*					18.3696
Gasterosteus aculeatus williamsoni	3	34		1985		0	0	*	*	*	-1	-1	-1	-3	1	0	13.064		1
Scaphirhynchus suttkusi	3	4								*	*	*	*		1	1.94591	12.7009		1
Acipenser oxyrinchus desotoi	3	13	2003	1995		0	*	*	*	*	0	0	0	0	2	3.7612	13.0413	0.627416	2
Scaphirhynchus albus	3	14		1993		-1	-1	-1	-1	-1	-1	-1	0	-7	1	3.98898	14.8227	-0.171485	1
Acipenser brevirostrum	3	37				*	*	*	*	*	MLP	MLP	MLP				13.5794		2
Acipenser transmontanus	3	10		1999				-1	1	-1	-1	-1	-1	-4	1	6.07304	14.9515	0.593157	2
Chasmistes liorus	3	18	1986	1999		-1	-1	-1	-1	-1	-1	-1	1	-6	1	2.30259	13.0697	-1.99787	2
Deltistes luxatus	3	16		1993		-1	-1	-1	*	*	*	*	1	-2	2	2.77259	14.4114	1.32648	1
Catostomus microps	3	19	1985			-1	-1	-1	1	1	1	1	1	2	3	1.09861	10.8909		1
Xyrauchen texanus	3	13	1994			-1	-1	-1	-1	*	*	1	1	-2	1	4.39445	15.5316		1
Catostomus santaanae	3	4								0	0	0	*	0	1	1.60944	12.6565		1
Chasmistes brevirostris	3	16		1993		-1	-1	-1	*	*	*	*	1	-2	2	2.56495	14.4174	1.33254	1
Catostomus warnerensis	3	19	1985	1998		*	-1	-1	0	0	*	*	*	-2	1	1.38629	11.6224	-1.39123	2
Poeciliopsis occidentalis	3	37		1999	-1	-1	-1	-1	-1	-1	-1	0	0	-7	1	3.3673	12.9371	1.04269	1
Oncorhynchus apache	3	37				-1	0	0	1	1	1	0	1	3	3	2.77259	12.3792		0
Salvelinus confluentus	3	6							*	0	0	0	*	0	1	4.80402	16.8477		2
Oncorhynchus gilae	3	37		2003		-1	0	*	0	1	0	0	0	0	3	2.70805	11.7557	-0.891808	2
Oncorhynchus clarki stomias	3	37		1998		1	1	1	1	0	-1	1	0	4	4	1.79176	12.2976		2
Oncorhynchus clarki henshawi	3	34		1995		-1	-1	1	*	*	-1	-1	-1	-4	1	3.82864	14.4848	1.14591	1
Oncorhynchus aguabonita whitei	3	26	1978			0	0	0	1	0	*	*	0	1	2	0.693147	11.1448		1
Oncorhynchus clarki seleniris	3	37		2004		-1	-1	-1	1	1	0	0	0	-1	2	1.38629	11.1816	-0.114157	2
Plagopterus argentissimus	3	34	2000	1995		-1	-1	-1	-1	-1	-1	-1	0	-7	2	1.60944	12.4786	-0.416435	1
Epioblasma othcaloogensis	4	11		2000			-1	-1	-1	-1	E	E	E		1	0	10.0844	-3.57451	2
Oxyloma haydeni kanabensis	4	13		1995		*	-1	-1	*	*	*	0	0	-2	2	1.79176	11.5663	-0.590195	1
Stygobromus hayi	4	22				0	0	0	1	1	0	0	0	2	3	0	9.34054		2
Gammarus acherondytes	4	6		2002					-1	-1	-1	-1	-1	-5	1	1.79176	10.4779	-2.75253	0
Spelaeorchestia koloana	4	4	2003	2006						0	0	0	0	0	1	0	10.7259	-2.68919	1
Stygobromus pecki	4	7							-1	-1	-1	0	0	-3	1	0	9.17777		2
Elliptoideus sloatianus	4	6		2003					*	*	*	0	0	0	1	0.693147	10.7788	-3.13056	1
Villosa trabalis	4	28		1984		-1	-1	-1	-1	-1	-1	-1	0	-7	1	0.693147	11.023		2
Villosa perpurpurea	4	7		2004			-1		-1	-1	-1	-1	-1	-6	1	0	10.583	-2.95165	1
Nicrophorus americanus	4	15		1991		0	0	0	0	0	0	0	0	0	2	3.04452	12.6861	1.49427	2
Batrisodes texanus	4	16		1994			*	*	*	-1	-1	*	*	-2	1	0	8.48735	-4.34017	1
Stygoparnus comalensis	4	7							-1	-1	-1	*	*	-3	1	0.693147	9.33176		2
Heterelmis comalensis	4	7							-1	-1	-1	1	0	-2	1	1.09861	9.43311		2
Elaphrus viridis	4	24		2005		*	*	*	*	*	*	*	*		2	0	9.16325		1
Brychius hungerfordi	4	10		2006			0	*	*	*	*	0	0	0	1	1.79176	9.30052	-2.27547	2
Texamaurops reddelli	4	16		1994		*		*	*	-1	-1	*	*	-2	1	0	11.2061	-1.62122	1
Polyphylla barbata	4	7		1998					*	*	-1	-1	-1	-3	1	0	10.2477	-1.40933	1
Cicindela dorsalis dorsalis	4	14		1994		-1	0	-1	-1	*	0	-1	0	-4	1	2.94444	12.0394	1.40709	0
Cicindela puritana	4	14		1993		-1	0	0	0	0	0	-1	-1	-3	1	1.94591	9.67811	-0.971336	0
Rhadine persephone	4	16		1994		*	*	*	*	-1	-1	*	0	-2	1	0	11.6649	-1.1624	1
Desmocerus californicus dimorphus	4	24	1980	1984		*	*	*	*	*	*	-1	*	-1	1	1.09861	13.8393		1
Epioblasma torulosa gubernaculum	4	28		1984		-1	-1	-1	-1	-1	E	E	E		1	0	8.70031		2
Epioblasma torulosa torulosa	4	28		1985		E	E	E	E	E	E	E	E		1	1.94591	8.79513		1
Epioblasma turgidula	4	28		1985		E	E	E	E	E	E	E	E		1	0	8.3398		2
Epioblasma florentina florentina	4	28		1985		E	E	E	E	E	E	E	E		1	1.60944	8.54792		1
Euphydryas editha bayensis	4	17	2001	1998		-1	-1	-1	-1	0	-1	-1	*	-6	1	3.71357	10.4225		1
Speyeria zerene behrensii	4	7		2004					*	*	*	*	*		1	0	9.83715		1
Speyeria callippe callippe	4	7							0	0	*	*	*	0	1	1.09861	11.3774		1
Euphilotes battoides allyni	4	28		1998		1	1	-1	-1	0	0	0	0	0	2	0	9.96862	-2.70066	2
Icaricia icarioides fenderi	4	4		2008						-1	-1	-1	0	-3	1	2.48491	11.7449		1
Lycaeides melissa samuelis	4	12		2003			-1	1	1	1	0	0	-1	1	2	3.43399	13.6792	-0.565512	1
Apodemia mormo langei	4	28		1984		1	0	0	1	-1	-1	-1	*	-1	3	0	9.88614	-3.55715	1
Lycaeides argyrognomon lotis	4	28		1985		*	*	*	*	*	*	*	*		1	0	9.52726		0
Icaricia icarioides missionensis	4	28		1984		0	0	0	*	0	*	0	*	0	2	0	11.689		1
Neonympha mitchellii mitchellii	4	13		1998		-1	*	0	0	0	0	0	0	-1	2	1.60944	11.7199	0.0981017	1
Speyeria zerene myrtleae	4	12		1998		-1	*	0	*	*	*	*	*	-1	1	0	9.78534	-2.31654	1
Speyeria zerene hippolyta	4	24	1980	2001		-1	-1	-1	-1	-1	-1	-1	1	-6	2	0	12.9456	-1.33745	1
Glaucopsyche lygdamus palosverdesensis	4	24	1980	1984		-1	0	-1	-1	-1	-1	0	1	-4	1	0	11.3784		1
Euphydryas editha quino	4	7	2002	2003					-1	-1	-1	-1	0	-4	1	1.09861	13.5494	-3.33519	2
Neonympha mitchellii francisci	4	10		1996			-1	-1	-1	-1	0	0	0	-4	1	0	10.9946	-0.445798	0
Callophrys mossii bayensis	4	28		1984		0	0	0	0	0	*	*	*	0	2	0	10.6235		1
Heraclides aristodemus ponceanus	4	28		1999		0	-1	-1	1	1	-1	0	*	-1	2	0	12.2223	-6.45073	1
Euphilotes enoptes smithi	4	28		1984		-1	-1	-1	*	*	*	*	0	-3	1	0	10.7225		1
Boloria acrocnema	4	13		1994		0	0	1	1	1	0	0	0	3	4	1.94591	10.685	-0.199318	0
Campeloma decampi	4	4								*	*	*	*		1	0	0		2
Epioblasma obliquata obliquata	4	14		1992		-1	-1	-1	-1	-1	-1	-1	-1	-8	1	0.693147	9.84286	-0.796107	1
Epioblasma obliquata perobliqua	4	28		1990		*	-1	-1	-1	-1	-1	-1	-1	-7	1	0	10.4437	-0.53825	1
Antrobia culveri	4	3		2003							-1	-1	-1	-3	1	0	9.98483	-2.58767	2
Pleurobema clava	4	11		1994			-1	-1	*	*	*	-1	*	-3	1	1.79176	12.0115	0.23976	1
Pleurobema curtum	4	17		1989		-1	-1	-1	-1	*	E	E	E		1	0	8.9504	-3.55837	1
Pleurobema perovatum	4	11		2000			-1	-1	-1	-1	0	0	1	-3	1	0	10.7858	-2.87304
Pleurobema decisum	4	11		2000			-1	-1	-1	-1	0	0	*	-4	2	1.38629	10.9054	-2.75352	2
Epioblasma brevidens	4	7		2004			-1		-1	-1	-1	-1	0	-5	1	1.60944	10.3589	-3.17576	2
Epioblasma penita	4	17		1989		-1	-1	-1	-1	-1	0	0	*	-5	1	0	9.58154	-2.92717	1
Epioblasma metastriata	4	11		2000			-1	-1	-1	-1	E	E	E		1	0	10.2188	-3.44004	2
Cambarus aculabrum	4	11		1996			*	0	0	0	0	0	0	0	1	1.09861	11.5516	0.543936	1
Cambarus zophonastes	4	17		1988		0	0	0	0	0	0	0	0	0	2	0.693147	9.07365	-1.22984	0
Orconectes shoupi	4	18		1989		*	*	*	*	0	0	0	0	0	1	0	11.0588	0.945538	1
Pacifastacus fortis	4	16		1998		*	*	-1	-1	-1	-1	-1	-1	-6	1	1.09861	11.7928	-1.81184	2
Somatochlora hineana	4	9		2001				-1	0	0	-1	-1	-1	-4	1	1.79176	11.9553	-3.20435	1
Elimia crenatella	4	6		2005						-1	0	0	*	-1	1	0	5.73442	-6.00489	1
Alasmidonta raveneliana	4	10	2002	1996				*	0	0	0	0	-1	-1	1	0.693147	11.3343	0.778278	1
Alasmidonta atropurpurea	4	7		2004					-1	*	*	*	0	-1	1	0.693147	10.122	-3.41269	1
Branchinecta conservatio	4	10	2003	2005			*	*	*	*	*	-1	*	-1	1	0	12.5696		1
Branchinecta longiantenna	4	10	2003	2005			*	*	*	*	*	-1	*	-1	1	0.693147	12.6101		1
Streptocephalus woottoni	4	11	2001	1998			*	-1	-1	0	0	-1	-1	-4	1	1.94591	12.8863	1.45677	1
Branchinecta sandiegonensis	4	7	2000	1998					-1	0	0	-1	-1	-3	1	2.48491	13.4928	2.06324	1
Branchinecta lynchi	4	10	2003	2005			-1	-1	-1	-1	-1	-1	*	-6	1	1.09861	14.0699		1
Cyprogenia stegaria	4	14		1991		-1	-1	-1	-1	-1	-1	-1	0	-7	1	1.09861	10.5309	-0.385825	1
Lampsilis powelli	4	14		1992		*	*	*	*	*	*	-1	-1	-2	2	0.693147	9.50224	-2.57608	2
Rhaphiomidas terminatus abdominalis	4	11		1997			*	-1	-1	-1	-1	*	-1	-5	2	0.693147	12.3267	0.735879	1
Trimerotropis infantilis	4	7	2001	1998					*	*	-1	-1	-1	-3	1	0	10.3571	-1.29992	1
Rhadine exilis	4	4		2008					-1	-1	*	*	*	-2	1	0	10.1304		1
Rhadine infernalis	4	4		2008					-1	-1	*	*	*	-2	1	0	10.1304		1
Texella reddelli	4	16		1994		*	*	*	*	-1	-1	*	*	-2	1	0	11.4593	-1.36803	1
Texella reyesi	4	16		1994			*	*	*	-1	-1	-1	*	-3	1	0	12.0518	-0.775541	1
Texella cokendolpheri	4	4		2008							-1	-1	-1	-3	1	0	7.03856		1
Potamilus inflatus	4	14		1993		*	*	-1	-1	-1	0	0	*	-3	1	1.94591	10.3259	-2.18035	1
Lasmigona decorata	4	11	2002	1997			-1	-1	-1	-1	-1	-1	*	-6	1	0	12.3606	1.80456	1
Lampsilis higginsii	4	28		2004		*	-1	*	-1	-1	-1	-1	-1	-6	2	1.09861	13.1538	-1.32014	2
Lirceus usdagalun	4	12		1997			0	0	*	*	*	*	0	0	1	0	8.47918	-3.95755	1
Antrolana lira	4	22		1996		0	0	0	1	1	0	1	*	3	2	0	7.71356	-3.31019	2
Thermosphaeroma thermophilus	4	26		1982		1	0	0	0	0	0	0	0	1	4	0	8.93455		1
Ptychobranchus greeni	4	11		2000			-1	-1	-1	-1	0	0	1	-3	2	1.09861	10.6215		1
Lampsilis virescens	4	28		1985		-1	-1	-1	-1	-1	-1	*	*	-6	1	0	8.89371		1
Toxolasma cylindrellus	4	28		1984		-1	-1	-1	-1	-1	0	0	*	-5	1	0	8.82158		1
Lanx sp.	4	12		1995			0	0	0	0	0	0	0	0	1	0	10.8089	-1.54815	0
Lioplax cyclostomaformis	4	6		2005						-1	0	0	1	0	1	0	11.9816	0.245557	2
Quadrula fragosa	4	13		1997		*	*	0	0	-1	-1	-1	0	-3	1	1.09861	11.8767	-0.960168	1
Pyrgulopsis ogmorhaphe	4	10		1995			0	0	0	0	0	0	0	0	2	0	8.25254	-1.76899	2
Cicurina venii	4	4	2003	2008							-1	-1	-1	-3	1	0	7.48141		1
Cicurina vespera	4	4		2008							-1	0	*	-1	1	0.693147	7.78312		1
Medionidus acutissimus	4	11		2000			-1	-1	-1	-1	0	-1	*	-5	1	1.38629	11.456	-2.2029	2
Medionidus parvulus	4	11		2000			-1	-1	-1	-1	-1	-1	0	-6	1	0	10.2106	-3.44832	2
Medionidus penicillatus	4	6		2003					*	*	*	*	*		1	0.693147	10.9727	-2.93665	1
Medionidus simpsonianus	4	6		2003					*	*	*	*	1	1	1	0	10.2346	-3.67478	1
Batrisodes venyivi	4	4		2008							-1	*	*	-1	1	0	7.79271		1
Quadrula sparsa	4	28		1984		-1	-1	-1	-1	-1	-1	-1	-1	-8	1	0	8.92362		1
Quadrula intermedia	4	28		1984		-1	-1	-1	-1	-1	-1	0	-1	-7	1	0.693147	10.3208		2
Manduca blackburni	4	4	2003	2005						0	*	*	0	0	1	0	11.3672	-2.65778	1
Euproserpinus euterpe	4	24		1984		*	*	*	-1	-1	*	*	*	-2	2	0	9.73533		2
Lampsilis perovalis	4	11		2000			-1	-1	-1	-1	0	-1	*	-5	2	1.60944	10.7199	-2.93899	0
Lampsilis abrupta	4	28		1985		-1	-1	-1	-1	-1	*	-1	0	-6	1	1.38629	11.9177		1
Alasmidonta heterodon	4	14		1993		-1	-1	-1	0	0	0	*		-3	2	2.30259	12.2278	0.745328	1
Epioblasma capsaeformis	4	7		2004					-1	-1	-1	-1	0	-4	1	2.07944	11.1822	-2.35239	2
Obovaria retusa	4	15		1991		-1	-1	-1	-1	-1	*	*	0	-5	1	0.693147	10.4668	-0.478777	1
Leptodea leptodon	4	3		2004							-1	-1	-1	-3	1	0	10.0408		2
Ambrysus amargosus	4	19	1985	1990		-1	-1	1	1	1	0	0	*	1	2	1.09861	10.1395	-2.89744	0
Margaritifera hembeli	4	16		1990		1	*	*	*	*	*	*	*	1	2	1.79176	10.2325	-2.34398	1
Conradilla caelata	4	28		1984		-1	-1	-1	-1	-1	-1	0	0	-6	1	0	10.3664		1
Hemistena lata	4	15		1991		-1	-1	-1	-1	-1	-1	-1	-1	-8	1	0	9.76217	-1.15463	1
Epioblasma florentina curtisii	4	28		1986		-1	-1	-1	-1	-1	-1	-1	-1	-8	1	0	9.63412		1
Dromus dromas	4	28		1984		-1	-1	-1	-1	-1	-1	-1	0	-7	1	0.693147	9.45057		1
Pegias fabula	4	16		1989		-1	-1	-1	-1	-1	-1	-1	0	-7	1	1.38629	11.5844	0.54683	1
Plethobasus cooperianus	4	28		1984		-1	-1	-1	-1	-1	*	*	0	-5	1	0.693147	12.2845		2
Epioblasma sampsoni	4	8												0		0
Plethobasus cicatricosus	4	28		1984		-1	-1	-1	-1	-1	*	*	-1	-6	1	0	10.1434		2
Lepyrium showalteri	4	6		2005						-1	0	0	0	-1	1	0	8.72708	-3.00916	1
Pleurobema pyriforme	4	6		2003					*	*	-1	-1	-1	-3	1	1.09861	10.9853	-2.92405	2
Pleurobema gibberum	4	13		1992		-1	-1	-1	-1	*	0	0	0	-4	1	0.693147	9.0685	-1.86878	2
Pleurobema furvum	4	11		2000			-1	-1	-1	-1	0	-1	*	-5	1	0.693147	10.1049	-3.55403	1
Fusconaia cuneolus	4	28		1984		-1	-1	-1	-1	-1	*	-1	-1	-7	1	0.693147	9.30039		1
Pleurobema marshalli	4	17		1989		-1	-1	-1	-1	-1	E	E	E		1	0	8.7056	-3.80321	2
Pleurobema taitianum	4	17		1989		-1	-1	-1	-1	-1	0	-1	-1	-7	1	0	9.66894	-2.83977	2
Pleurobema plenum	4	28		1984		-1	-1	-1	-1	-1	*	*	0	-5	1	0	10.8024		2
Fusconaia cor	4	28		1984		-1	-1	-1	-1	-1	*	-1	-1	-7	1	0	9.18612		1
Pleurobema georgianum	4	11		2000			-1	-1	-1	-1	0	0	*	-4	1	0.693147	10.0349	-3.62403	1
Lampsilis subangulata	4	6		2003					*	*	*	-1	1	0	1	1.38629	11.0485	-2.86092	2
Potamilus capax	4	28		1989		1	1	1	1	1	1	1	0	7	3	0.693147	11.8419	-1.44314	2
Lampsilis altilis	4	11		2000			-1	-1	-1	-1	0	0	*	-4	1	0.693147	10.9764	-2.68243	0
Arkansia wheeleri	4	13		2004		-1	-1	-1	-1	-1	-1	-1	-1	-8	1	0.693147	10.9255		2
Lampsilis streckeri	4	15		1992		*	*	*	*	*	0	1	0	1	3	0	8.58516	-3.49327	1
Tartarocreagris texana	4	16		1994		*	*	*	*	-1	-1	*	*	-2	1	0	11.658	-1.16929	1
Quadrula cylindrica strigillata	4	7		2004					-1	-1	*	*	-1	-3	1	0.693147	9.3625	-4.17219	2
Epioblasma torulosa rangiana	4	11		1994			-1	-1	-1	-1	-1	0	0	-5	1	1.94591	11.6215	-0.167755	1
Epioblasma florentina walkeri	4	27		1984		-1	-1	-1	-1	-1	*	-1	-1	-7	1	1.60944	10.182		2
Athearnia anthonyi	4	10		1997			0	0	0	0	0	0	0	0	1	0.693147	8.94816	-1.60802	1
Leptoxis taeniata	4	6		2005						-1	0	0	*	-1	1	1.09861	6.06997	-5.66842	1
Leptoxis plicata	4	6		2005						-1	0	0	0	-1	1	1.09861	6.03468	-5.70378	2
Leptoxis ampla	4	6		2005						-1	0	0	*	-1	1	1.09861	14.3194	2.58332	1
Mesodon magazinensis	4	15		1994		0	0	0	0	0	0	0	0	0	4	0	7.78364	-1.58127	1
Quadrula stapes	4	17		1989		-1	-1	-1	-1	-1	E	E	E		1	0	8.44605	-4.06281	2
Palaemonias alabamae	4	16		1997		0	-1	0	0	0	0	0	0	-1	1	0	10.578	-0.435172	1
Syncaris pacifica	4	16		1998		*	*	*	*	*	*	*	*		1	0.693147	11.6979	-3.47481	1
Palaemonias ganteri	4	21	1983	1988		*	*	*	*	*	*	*	0	0	1	0.693147	9.62772	-2.51477	0
Palaemonetes cummingi	4	14				0	-1	-1	-1	-1	*	*	*	-4	1	0.693147	7.99103
Pseudocopaeodes eunus obscurus	4	3		2007							*	*	*		1	0.693147	9.96244	-3.07354	1
Pyrgus ruralis lagunae	4	7							*	-1	-1	*	*	-2	1	0	11.0584		1
Hesperia leonardus montana	4	17		1998		*	0	0	0	0	-1	1	1	1	1	0	8.72409	-1.86434	2
Elliptio chipolaensis	4	6		2003					*	*	*	*	*		1	0	9.36975	-4.5397	1
Pyrgulopsis pachyta	4	4		1994						*	*	*	0	0	1	0	8.32869	-1.31721	1
Taylorconcha serpenticola	4	12		1995			-1	0	0	0	0	0	0	-1	1	1.38629	11.158	-1.19907	0
Succinea chittenangoensis	4	26		2006		-1	-1	-1	-1	-1	-1	1	*	-5	1	0	9.07127	-2.18365	2
Triodopsis platysayoides	4	26		1983		0	0	0	0	0	0	-1	-1	-2	2	0	10.9167		1
Discus macclintocki	4	26		1984		1	*	*	0	0	0	0	0	1	2	0.693147	11.1		1
Helminthoglypta walkeriana	4	10	2001	1998				*	1	1	0	0	0	2	2	0.693147	12.6079	1.1291	1
Erinna newcombi	4	4	2002	2006						0	*	*	-1	-1	1	0	10.9674	-1.8988	0
Mesodon clarki nantahala	4	26		1984		0	0	0	0	0	0	0	*	0	1	0	6.91808		0
Anguispira picta	4	26		1982		*	*	*	*	*	*	0	0	0	2	0	8.0999		0
Physa natricina	4	12		1995			-1	-1	-1	-1	-1	*	0	-5	1	0	11.1663	-1.19081	2
Orthalicus reses	4	26		1999		-1	-1	-1	-1	*	*	*	*	-4	1	0.693147	10.451	-8.22203	1
Tulotoma magnifica	4	13		2000		0	0	1	1	1	1	1	1	6	3	1.09861	10.2315		1
Valvata utahensis	4	12		1995			0	0	0	1	0	0	0	1	1	1.94591	12.2318	-0.125277	0
Polygyriscus virginianus	4	26		1983		0	0	0	0	0	0	*	*	0	1	0.693147	6.86732		1
Achatinella spp.	4	23		1992		-1	-1	-1	-1	-1	*	*	-1	-6	1	2.30259	12.6038	0.296144
Neoleptoneta microps	4	4		2008							-1	0	*	-1	1	0	7.52314		1
Adelocosa anops	4	4	2003	2006						0	0	0	0	0	1	0	10.7357	-2.67931	1
Cicurina madla	4	4		2008							-1	*	*	-1	1	0.693147	10.1231		1
Cicurina baronia	4	4		2008							-1	-1	-1	-3	1	0	8.40635		1
Microhexura montivaga	4	9	2001	1998				*	-1	-1	*	*	*	-2	1	0	9.64543	-1.21683	1
Leptoneta myopica	4	16		1994		*	*	*	*	-1	-1	*	*	-2	1	0	11.6623	-1.16508	1
Pleurobema collina	4	16		1990		-1	-1	-1	*	*	*	*	0	-3	1	0.693147	10.0738	-2.83413	1
Elliptio steinstansana	4	19		1992		-1	-1	-1	-1	-1	*	*	*	-5	2	0.693147	11.3392	0.674465	0
Tryonia alamosae	4	13		1994		0	1	*	*	0	0	0	0	1	1	0	8.28893	-0.759143	1
Pyrgulopsis bruneauensis	4	11		2002				0	-1	-1	-1	0	-1	-4	1	1.38629	11.9973	-1.52413	1
Pyrgulopsis neomexicana	4	13		1994		0	0	0	*	*	*	*	*	0	1	0	8.1663	-0.881808	1
Lepidurus packardi	4	10	2003	2005			-1	-1	-1	-1	-1	-1	*	-6	1	1.60944	13.822		1
Amblema neislerii	4	6		2003			*		*	*	*	0	-1	-1	1	1.09861	10.5409	-3.36847	0
Cicindela ohlone	4	3		1998							-1	*	-1	-2	1	0.693147	7.9799	-3.67747	1
Myotis grisescens	5	28		1982	1	1	1	1	1	1	1	1	1	9	4	3.3673	13.5317		0
Lasiurus cinereus semotus	5	34		1998		*	*	*			*	*	*		1	2.94444	12.1048	-1.4802	1
Myotis sodalis	5	37	1976	2007	-1	0	-1	-1	-1	-1	-1	0	1	-5	2	4.14313	14.6664		2
Leptonycteris curasoae yerbabuenae	5	16		1997		*	*	*	0	1	1	1	0	3	1	0.693147	12.3825	0.11722	1
Pteropus tokudae	5	20		1990		E	E	E	E	E	E	E	E		1	0.693147	9.71292	-3.49362	1
Pteropus mariannus mariannus	5	20		1990		-1	-1	-1	-1	-1	-1	-1	-1	-8	1	1.94591	11.487	-1.71949	1
Leptonycteris nivalis	5	16		1994		*	*	*	*	*	*	*	*		1	2.48491	10.4208	-1.63676	1
Corynorhinus townsendii ingens	5	25		1995	*	*	0	0	0	0	0	0	0	0	2	2.56495	12.1268	-0.178183	0
Corynorhinus townsendii virginianus	5	25	1979	1984	1	1	1	1	1	1	1	1	0	8	3	2.30259	11.5543		0
Ursus arctos horribilis	5	37			0	0	0	0	0	0	0	0	1	1	2	4.41884	15.4139	0.197377	1
Ursus americanus luteolus	5	12		1995		*	1	1	1	1	1	0	0	5	2	2.48491	15.7553	3.43587	1
Rangifer tarandus caribou	5	21		1994	1	1	-1	-1	-1	-1	-1	-1	-1	-5	1	6.11147	12.8217	0.399528	1
Odocoileus virginianus leucurus	5	37		1983	1	1	1	1	0	1	1	1	0	7	4	1.60944	12.3269		1
Odocoileus virginianus clavium	5	37		1999	-1	0	-1	-1	1	1	1	0	0	0	4	3.21888	13.7396	-4.93081	1
Mustela nigripes	5	37		1988	1	1	1	1	1	1	1	1	0	8	1	4.30407	14.4148	0.689901	0
Vulpes macrotis mutica	5	37		1998	-1	-1	-1	-1	-1	-1	-1	-1	-1	-9	1	3.80666	13.9385		1
Panthera onca	5	32							*	*	*	0	*	0	1	4.67283	10.9355		1
Dipodomys nitratoides exilis	5	19	1985	1998		-1	-1	-1	*	*	*	*	*	-3	1	0	11.7281		1
Dipodomys ingens	5	17		1998		-1	-1	-1	-1	-1	-1	-1	-1	-8	1	2.77259	12.1879		1
Dipodomys heermanni morroensis	5	34	1977	2000	-1	-1	-1	-1	-1	-1	*	*	*	-6	1	0.693147	12.3202	-0.650428	1
Dipodomys merriami parvus	5	6	2002						-1	-1	-1	-1	*	-4	1	1.09861	12.3049		1
Dipodomys stephensi	5	16		1997		0	0	0	0	*	-1	*	*	-1	1	3.04452	13.0159	0.62755	1
Dipodomys nitratoides nitratoides	5	16		1998		-1	-1	-1	-1	-1	-1	-1	-1	-8	1	1.94591	12.0151		1
Lynx canadensis	5	4		2005							*	0	0	0	4	4.41884	15.0678		1
Trichechus manatus	5	37	1977		-1	-1	-1	-1	-1	-1	*	*	*	-6	3	5.3845	15.7076		1
Aplodontia rufa nigra	5	13		1998		*	*	*	*	*	*	*	*		1	0.693147	10.9035	-1.05281	1
Peromyscus polionotus ammobates	5	19		1987	1	1	1	0	-1	1	1	*	*	4	2	1.60944	13.0813		1
Peromyscus polionotus phasma	5	15		1993		1	0	0	0	0	0	0	0	1	2	0.693147	9.5405	-0.0604491	1
Peromyscus polionotus allophrys	5	19	1985	1987	*	0	*	*	0	0	1	*	-1	0	2	0.693147	13.8597		1
Peromyscus gossypinus allapaticola	5	21		1999		0	0	0	0	-1	-1	*	*	-2	2	1.38629	12.0568	-6.61625	1
Perognathus longimembris pacificus	5	10		1998			*	*	*	0	-1	-1	0	-2	1	0.693147	12.3113	-0.767774	1
Peromyscus polionotus trissyllepsis	5	19	1985	1987	1	1	-1	-1	-1	-1	1	*	-1	-2	2	1.09861	10.8639		1
Reithrodontomys raviventris	5	34		1984	-1	-1	-1	-1	*	*	*	1	-1	-4	1	2.56495	13.5995		1
Peromyscus polionotus niveiventris	5	15		1993		-1	-1	-1	-1	0	*	*	0	-4	1	1.09861	10.8904	1.28946	1
Peromyscus polionotus peninsularis	5	6		2009						0	0	0	*	0	1	0	9.93283		1
Leopardus pardalis	5	32		1990	0	0	-1	-1	-1	-1	-1	0	-1	-6	1	3.89182	12.6931	0.839411	1
Enhydra lutris nereis	5	27		2003	0	0	1	1	-1	*	0	1	0	2	3	4.07754	13.5195	-0.626475	0
Puma concolor coryi	5	37		2008	0	0	0	0	0	0	0	-1	-1	-2	1	3.66356	15.1257		1
Cynomys parvidens	5	31		1991		0	0	-1	0	0	0	0	0	-1	2	2.30259	12.4469	0.897937	1
Antilocapra americana sonoriensis	5	37		2003	-1	*	*	*	*	*	-1	-1	0	-3	1	2.63906	13.114	-0.95482	1
Puma concolor couguar	5	31		1982	E	E	E	E	E	E	E	E	E		1	0	9.44871		1
Sylvilagus palustris hefneri	5	14		1999		-1	-1	-1	-1	-1	0	-1	-1	-7	2	2.07944	11.5437	-7.12936	1
Brachylagus idahoensis	5	3		2007							-1	-1	C	-2	1	3.3322	11.8738	-0.677651	1
Sylvilagus bachmani riparius	5	4		1998						-1	-1	*	-1	-3	2	0	14.6464		1
Oryzomys palustris natator	5	13		1999		-1	*	-1	-1	*	*	0	0	-3	1	2.19722	10.8614	-7.80904	1
Monachus tropicalis	5	37				E	E	E	E	E	E	E	E			1.94591	11.861		0
Arctocephalus townsendi	5	37				1	1	*	*	*	1	1	1	5		2.07944	9.98217		0
Monachus schauinslandi	5	28	1999			-1	-1				1	-1	MLP			4.36945	14.002	-1.83575	1
Eumetopias jubatus	5	14	1993			0	-1	*	*	*	MLP	MLP	MLP				16.5972		0
Ovis canadensis californiana	5	5	2001	2008						-1	1	1	1	2	2	2.83321	14.0555		1
Ovis canadensis	5	6	2001	2000					-1	1	1	0	*	1		2.56495	12.8299		1
Sorex ornatus relictus	5	2		1998							-1	*	*	-1	1	0.693147	11.6266		1
Glaucomys sabrinus coloratus	5	19		1990		0	0	0	0	0	0	0	0	0	2	1.94591	10.6917	-1.11393	0
Sciurus niger cinereus	5	37		1993	0	0	1	1	0	0	0	1	1	4	4	1.79176	12.0979	1.4772	2
Tamiasciurus hudsonicus grahamensis	5	17	1990	1993		0	-1	-1	0	*	-1	-1	-1	-5	1	2.48491	11.8928	-0.321333	1
Spermophilus brunneus brunneus	5	4		2003							0	1	*	1	1	2.56495	12.5756	-0.0511274	1
Glaucomys sabrinus fuscus	5	19			0	1	1	1	0	0	0	0	1	4	4	2.19722	11.6063	-0.199293	1
Microtus californicus scirpensis	5	20	1984	1997		-1	-1	*	*	*	*	*	*	-2	1	0	10.8388	0.118344	2
Microtus pennsylvanicus dukecampbelli	5	13		1997		*	*	*	*	*	*	*	*		1	0	8.40664	-2.239	0
Microtus mexicanus hualpaiensis	5	17		1991		-1	*	*	*	*	*	*	*	-1	1	0	10.4992	-1.81931	1
Balaenoptera musculus	5	34				*	1	1	*	*	1	1	*	4		4.56435	11.0107	-1.86581	0
Balaena mysticetus	5	34				*	1	*	*	*	1	1	1	4		5.36598	12.2738		2
Balaenoptera physalus	5	34			*	*	*	*	*	*	*	*	*			5.50939	11.2742		0
Eschrichtius robustus	5	34				1	1	1	*	*	*	*		3		4.68213	11.2632		0
Megaptera novaeangliae	5	34				*	1	*	*	*	1	1	1	4		5.8693	13.1893		0
Balaena glacialis	5	34	1994			*	*	*	*	*	-1	*	*	-1		2.48491	15.0664		2
Balaenoptera borealis	5	34				*	*	*	*	*	*	*	*			3.66356	10.8955		0
Physeter catodon	5	34				0	*	*	*	*	*	*	*	0		4.43082	12.2913		2
Canis lupus	5	37	1978		1	1	1	1	1	1	1	1	MLP		4	6.83518	14.929		1
Canis rufus	5	37		1990	1	1	1	1	1	*	1	1	-1	6	3	4.48864	13.9492	0.419788	1
Neotoma floridana smalli	5	21		1999		0	0	0	-1	-1	-1	-1	*	-4	1	2.07944	12.1858	-6.48462	1
Neotoma fuscipes riparia	5	4		1998							-1	0	0	-1	1	0.693147	12.7767		2
Nothocestrum breviflorum	6	10	2003	1996			*	*	*	*	*	*	-1	-1	1	0	11.2585	-1.98596	1
Nothocestrum peltatum	6	10	2003	1995			*	*	*	*	*	*	0	0	1	0	8.62844	-5.93749	2
Chamaesyce celastroides kaenana	6	13	2003	1998		*	0	0	0	0	*	*	1	1	1	0	10.0958	-4.6171	0
Chamaesyce deppeana	6	10	2003	1998			*	-1	-1	-1	1	*	1	-1	1	0	8.76915	-5.9439	0
Chamaesyce halemanui	6	12		1995		*	*	0	0	0	*	*	-1	-1	1	0	8.84424	-5.72166	2
Chamaesyce herbstii	6	8	2003	1998					-1	-1	*	*	0	-2	1	0	8.99698	-5.71604	0
Chamaesyce kuwaleana	6	13	2003	1998		*	*	*	*	*	*	*	-1	-1	1	0	8.55399	-6.1591	0
Chamaesyce rockii	6	8	2003	1998					*	*	*	*	-1	-1	1	0	11.1596	-3.55328	1
Euphorbia haeleeleana	6	8	2003	1999					-1	-1	*	*	-1	-3	1	0	10.5926	-4.04378	1
Chamaesyce skottsbergii kalaeloana	6	22		1993		0	0	0	0	0	0	-1	1	0	1	0	9.48422	-1.0612	1
Lepidium arbuscula	6	8	2003	1998					*	*	*	*	-1	-1	1	0	10.8548	-3.85814	0
Sicyos alba	6	8	2003	1996					*	-1	*	*	-1	-2	1	0	8.92697	-4.31761	0
Canavalia molokaiensis	6	12	2003	1996			*	*	*	*	*	*	-1	-1	1	0	9.10057	-4.90526	2
Clermontia drepanomorpha	6	8	2003	1996					-1	-1	*	*	-1	-3	1	0	8.86913	-4.37545	0
Clermontia lindseyana	6	10	2003	1996			*	1	*	*	*	*	-1	0	1	0	9.71466	-3.52984	1
Clermontia oblongifolia brevipes	6	12	2003	1996		*	*	*	*	*	*	*	-1	-1	1	0	9.10695	-4.89888	2
Clermontia oblongifolia mauiensis	6	12	2003	1997		*	*	*	*	-1	*	*	0	-1	1	0	9.1397	-6.3469	0
Clermontia peleana	6	10	2003	1996			*	*	*	C	C	C	0		1	0	9.14877	-4.09578	0
Clermontia pyrularia	6	10	2003	1996			*	*	*	-1	*	*	-1	-2	1	0.693147	11.0764	-2.16802	0
Clermontia samuelii	6	5	2003	1999					*	-1	-1	*	-1	-3	1	0	9.34384	-5.29264	0
Tetraplasandra gymnocarpa	6	10	2003	1998			*	-1	*	*	*	*	-1	-2	1	0.693147	10.8991	-3.81378	0
Zanthoxylum dipetalum tomentosum	6	8	2003	1996					-1	-1	*	*	1	-1	1	0	8.8858	-4.35878	0
Zanthoxylum hawaiiense	6	10	2003	1996			*	*	*	*	*	*	-1	-1	1	0.693147	10.3595	-2.88495	0
Melicope adscendens	6	10	2003	1997				0	0	-1	*	*	0	-1	1	0	9.50864	-5.97793	2
Melicope balloui	6	10	2003	1997				0	E	E	E	E	-1		1	0	8.66619	-6.82048	0
Melicope haupuensis	6	10	2003	1995			*	-1	-1	-1	*	*	0	-3	1	0	8.65871	-5.90721	0
Melicope knudsenii	6	10	2003	1995			*	-1	-1	-1	*	*	-1	-4	1	0	9.23006	-5.33578	1
Melicope lydgatei	6	10	2003	1998			*	-1	-1	1	*	-1	-1	-3	1	0	9.80745	-4.9055	0
Melicope mucronulata	6	12	2003	1997			*	*	*	-1	*	*	-1	-2	1	0	8.7994	-6.68725	0
Melicope munroi	6	5		1999							*	*	-1	-1	1	0	8.28941	-6.34723	0
Melicope ovalis	6	10	2003	1997				*	*	*	*	*	-1	-1	1	0	9.36266	-6.12392	0
Melicope pallida	6	10	2003	1995			*	*	*	*	*	*	-1	-1	1	0	9.22075	-5.3451	2
Melicope quadrangularis	6	10		1995			*	*	*	E	E	*	-1		1	0	8.7734	-5.7925	0
Melicope reflexa	6	12	2003	1996		*	*	*	*	*	*	*	-1	-1	1	0	9.09323	-4.9126	0
Melicope saint-johnii	6	8	2003	1998					*	*	*	*	-1	-1	1	0	8.9777	-5.73532	0
Melicope zahlbruckneri	6	8	2003	1996					*	0	0	*	0	0	1	0	9.08121	-4.16335	0
Plagiobothrys strictus	6	7							*	*	*	-1	*	-1	1	0	8.32246		1
Alopecurus aequalis sonomensis	6	7							*	*	0	*	0	0	1	0	9.77145		0
Amaranthus pumilus	6	11		1996			-1	-1	-1	-1	0	0	-1	-5	1	1.94591	12.4195	0.811263	1
Ambrosia pumila	6	2									-1	-1	*	-2	1	1.94591	10.071		1
Ambrosia cheiranthifolia	6	10					*	*	0	0	-1	0	1	0	2	0	9.77036		2
Chlorogalum purpureum	6	4	2002								*	*	*		1	0	11.8889		1
Amphianthus pusillus	6	16		1993		0	0	0	0	0	0	0	-1	-1	1	0.693147	9.3673	-0.353953	0
Sagittaria fasciculata	6	25		1983	-1	-1	-1	-1	-1	-1	-1	-1	*	-8	1	0	10.2521		1
Boltonia decurrens	6	16		1990	1	1	1	0	0	0	0	0	0	3	3	2.77259	10.6761	1.6521	1
Chrysopsis floridana	6	18		1988	-1	-1	1	0	0	0	1	*	1	1	3	0	9.06319	0.68898	1
Pityopsis ruthii	6	19		1992		-1	-1	-1	-1	0	0	0	0	-4	2	0.693147	9.54241	-0.846657	1
Isodendrion hosakae	6	13	2003	1994		*	*	-1	-1	-1	*	*	-1	-4	1	0	8.72929	-2.79193	0
Isodendrion laurifolium	6	8	2003	1999					-1	-1	*	*	-1	-3	1	0	10.9328	-3.7036	0
Isodendrion longifolium	6	8	2003	1999					-1	-1	*	*	-1	-3	1	0	10.0991	-4.53734	2
Geum radiatum	6	14		1993		-1	-1	-1	-1	-1	0	0	*	-5	1	1.60944	9.64388	-1.40707	0
Centaurium sebaeoides	6	13	2003	1999		*	*	0	-1	-1	*	*	-1	-3	1	0.693147	9.20606	-5.43043	2
Hedyotis cookiana	6	10	2003	1995			-1	*	-1	-1	*	-1	-1	-5	1	0	8.89506	-5.67083	0
Ayenia limitaris	6	10					*	*	0	0	0	*	1	1	1	0	9.53381		1
Baccharis vanessae	6	8							-1	-1	-1	-1	-1	-5	1	0	9.77838		1
Berberis pinnata insularis	6	7		2000					-1	-1	-1	-1	-1	-5	1	0	9.63404	-5.65263	1
Berberis nevinii	6	6								0	0	0	0	0	1	0	9.95098		1
Berberis sonnei	6	25			0	0	0	*	0	0						0	9.6684
Trichilia triacantha	6	16		1991		*	0	0	0	0	0	0	0	0	2	0	8.63737	-2.04714	1
Rhynchospora knieskernii	6	13		1993		0	1	0	0	0	0	*	*	1	2	0	9.44673	-0.719198	1
Penstemon penlandii	6	15		1992		0	0	0	0	0	*	0	1	1	1	0.693147	8.78165	-1.89133	1
Nolina brittoniana	6	11		1996			-1	-1	-1	0	0	*	-1	-4	2	1.09861	9.70951	-1.49196	1
Arctomecon humilis	6	25		1985	-1	-1	-1	-1	-1	-1	-1	-1	-1	-9	1	1.94591	10.1149		1
Harperocallis flava	6	25		1983	1	1	1	1	1	1	1	1	0	8	2	1.79176	11.7485		0
Galium californicum sierrae	6	8		2002					*	*	*	*	-1	-1	1	0	12.7644		1
Galium buxifolium	6	7		2000					*	*	*	-1	0	-1	1	0	9.79062	-5.49604	2
Campanula robinsiae	6	15		1994		*	*	*	*	*	*	*	-1	-1	1	0	6.73904	-3.24721	0
Betula uber	6	26		1990	1	1	1	1	1	1	1	0	0	7	4	2.07944	9.22905	-0.453131	1
Cordylanthus palmatus	6	18		1998		-1	1	0	0	0	0	0	-1	-1	1	1.09861	11.7559		1
Cordylanthus tenuis capillaris	6	9		1998				*	*	*	*	-1	*	-1	1	0	9.82281		0
Cordylanthus maritimus maritimus	6	26		1985	*	*	0	0	0	0	0	*	*	0	2	1.38629	10.9067		1
Cordylanthus mollis mollis	6	7							0	0	0	*	*	0	1	0	10.4637		2
Macbridea alba	6	12		1994		-1	*	*	*	*	*	0	*	-1	2	1.09861	9.7554	-0.815972	2
Cardamine micranthera	6	15		1991		-1	-1	-1	-1	-1	*	1	*	-4	1	0	8.47047	-2.7483	1
Lesquerella congesta	6	14		1993		0	0	0	0	0	0	*	-1	-1	2	0	8.72954	-1.44922	1
Lesquerella tumulosa	6	11					0	0	0	0	0	*	-1	-1	2	0	9.22721		2
Lesquerella lyrata	6	14		1996		0	0	0	0	0	0	0	0	0	1	1.09861	7.75605	-2.13106	1
Lesquerella filiformis	6	17		1988	1	1	1	0	0	0	1	0	1	5	3	0.693147	10.9114	-0.980282	1
Lesquerella kingii bernardina	6	10	2002	1997			0	-1	-1	-1	-1	-1	-1	-6	1	0	10.8536	-0.410854	1
Lesquerella perforata	6	8		2006					0	-1	0	1	0	0	1	0.693147	9.4545	-4.71701	1
Lesquerella pallida	6	17		1992		-1	-1	0	0	0	0	0	-1	-3	1	1.38629	10.1915	-0.819743	0
Lesquerella thamnophila	6	5	2000	2004						*	1	0	0	1	2	0.693147	9.92432	-2.1122	0
Mentzelia leucophylla	6	19	1985	1990	0	*	*	*	*	*	*	*	*	0	2	0	9.79009	-3.2469	1
Liatris helleri	6	17		2000	*	*	1	1	1	1	1	0	*	5	2	1.38629	8.45646	-2.33992	2
Liatris ohlingerae	6	15		1999	-1	-1	-1	*	*	1	0	0	-1	-3	2	1.60944	9.28593	-9.38719	1
Trichostema austromontanum compactum	6	6							0	0	0	0	0	0	1	0	8.80145		2
Poa sandvicensis	6	12	2003	1995		*	*	*	*	-1	*	*	-1	-2	1	0	8.52403	-6.04192	2
Poa mannii	6	10	2003	1995				-1	-1	-1	*	*	-1	-4	1	0	9.18996	-5.37589	2
Poa napensis	6	7							*	*	*	-1	*	-1	1	0.693147	8.25051		1
Poa atropurpurea	6	6							-1	-1	-1	-1	-1	-5	1	0	10.9453		1
Amsonia kearneyana	6	15		1993		*	*	*	*	*	0	0	*	0	1	1.09861	9.53902	-1.71391	0
Hedyotis purpurea montana	6	14		1996		*	-1	-1	-1	-1	0	0	*	-4	1	0	8.88834	-2.18363	1
Bonamia grandiflora	6	17		1996	-1	-1	1	1	1	1	1	*	-1	2	3	1.09861	9.71691	-1.48456	1
Buxus vahlii	6	19		1987	-1	*	-1	-1	-1	0	0	0	0	-4	2	0.693147	7.99834	-2.31095	1
Brodiaea pallida	6	6							*	*	*	*	0	0	1	0	8.2725		2
Brodiaea filifolia	6	6								0	-1	-1	*	-2	1	0	12.48		1
Lotus dendroideus traskiae	6	27		1984	1	0	1	1	1	0	1	1	1	7	2	0.693147	10.1957		0
Eriogonum ovalifolium vineum	6	10	2002	1997			0	-1	-1	-1	-1	-1	-1	-6	1	1.38629	10.8831	-0.381428	1
Eriogonum apricum	6	5								*	*	0	*	0	1	0	9.79584		1
Eriogonum longifolium gnaphalifolium	6	11		1996			-1	-1	-1	0	0	*	-1	-4	2	1.09861	9.81842	-1.38304	1
Eriogonum ovalifolium williamsiae	6	18		1995		-1	-1	-1	-1	-1	*	-1	-1	-7	2	0.693147	9.82362	-1.13423	1
Scirpus ancistrochaetus	6	13		1993		0	1	1	0	0	0	0	0	2	3	2.30259	9.37327	-1.6104	1
Lespedeza leptostachya	6	17		1988	1	1	1	1	1	0	0	0	0	5	3	0.693147	10.9136	-1.44159	1
Malacothamnus clementinus	6	27		1984	1	1	1	1	1	0	0	0	0	5	2	0	9.66816		0
Malacothamnus fasciculatus nesioticus	6	7		2000					*	*	0	0	0	0	1	0.693147	9.62582	-5.66085	1
Ranunculus aestivalis	6	15		1991		0	-1	-1	-1	-1	-1	*	-1	-6	2	1.09861	8.89542		0
Gaura neomexicana coloradensis	6	4									*	-1	0	-1	1	1.60944	9.52045		1
Senecio layneae	6	8		2002					*	*	*	*	-1	-1	1	0	13.01		1
Pinguicula ionantha	6	11		1994			0	0	0	0	0	*	*	0	1	0.693147	9.15476	-1.41667	1
Marshallia mohrii	6	16		1991		0	1	1	1	1	0	1	0	5	2	0.693147	8.84412	-1.56029	1
Eryngium aristulatum parishii	6	11		1998			*	-1	-1	0	0	0	*	-2	1	0	12.8786	1.44906	1
Echinocereus triglochidiatus arizonicus	6	25		1984		*	*	*	*	*	0	0	*	0	1	0.693147	9.67416		1
Opuntia treleasei	6	14		1998		-1	-1	0	0	0	0	0	-1	-3	1	0	10.7747		1
Echinocereus reichenbachii albertii	6	25		1987	-1	-1	-1	-1	*	*	*	*	1	-3	1	0	8.71672	-2.0779	1
Pediocactus bradyi	6	25		1985	*	*	*	*	0	*	*	*	-1	-1	1	0	9.7664		1
Echinocereus chisoensis chisoensis	6	16		1993		-1	-1	-1	*	*	*	0	0	-3	1	0	9.60329	-1.23229	0
Coryphantha robbinsorum	6	18		1993		0	*	*	-1	*	-1	-1	0	-3	1	1.09861	8.38919	-1.83661	1
Pilosocereus robinii	6	20		1999	0	0	0	0	0	0	0	*	-1	-1	2	0	11.3142	-7.35888	1
Pediocactus knowltonii	6	25		1985	0	0	0	0	*	0	0	0	0	0	2	0	9.8144		1
Echinocereus fendleri kuenzleri	6	25		1985	0	0	0	0	0	1	0	0	0	1	2	0	10.0999		0
Coryphantha sneedii leei	6	25		1986	0	0	0	0	0	0	0	0	1	1	2	0	9.03982		1
Echinomastus mariposensis	6	25		1990	-1	*	-1	0	0	0	*	-1	*	-3	1	0	7.8874	-3.42989	0
Sclerocactus mesae-verdae	6	25		1984	0	0	0	0	0	0	*	-1	0	-1	1	0	10.733		1
Coryphantha minima	6	25		1984	-1	*	-1	*	*	*	*	*	*	-2	1	1.09861	7.21387		0
Echinocactus horizonthalonius nicholii	6	25		1986	*	*	*	*	*	*	*	*	0	0	1	0	9.35899		1
Pediocactus peeblesianus peeblesianus	6	25		1984	*	*	*	*	*	-1	-1	0	*	-2	1	0.693147	9.27194		1
Coryphantha scheeri robustispina	6	11					*	*	*	*	*	*	*		1	0.693147	11.9105		1
Pediocactus despainii	6	17		1995		-1	-1	-1	0	0	0	0	-1	-4	1	0	9.48833	-0.702913	1
Pediocactus sileri	6	25			*	1	*	*	0	0	*	*	*	1	1	0	9.47664		1
Coryphantha sneedii sneedii	6	25		1986	-1	-1	-1	-1	0	0	0	0	0	-4	2	0	10.2635		1
Astrophytum asterias	6	11		2003			*	*	*	*	1	0	0	1	2	0.693147	9.70685	-1.698	1
Ancistrocactus tobuschii	6	25		1987	*	1	-1	*	-1	-1	-1	*	*	-3	1	1.38629	10.3336	-0.510927	1
Sclerocactus glaucus	6	25		1990	0	0	0	0	0	0	0	*	*	0	3	0	9.99495		1
Pediocactus winkleri	6	6		1995					-1	-1	-1	-1	-1	-5	1	0	10.3505	0.159291	0
Sclerocactus wrightiae	6	25		1985	0	0	0	0	0	0	0	-1	-1	-2	2	0.693147	9.97108		2
Silene polypetala	6	13		1996		-1	-1	-1	-1	-1	0	0	*	-5	1	1.38629	9.54948	-0.337269	1
Callicarpa ampla	6	12		1995		*	-1	0	0	0	0	0	*	-1	1	0	8.95409	-2.08093	1
Silene spaldingii	6	3		2007							-1	*	0	-1	1	1.09861	10.0897	-2.65582	1
Cryptantha crassipes	6	13		1994		*	*	*	-1	-1	-1	*	*	-3	1	0.693147	8.64714	-2.15756	1
Ceanothus ferrisae	6	9		1998				*	*	*	*	*	-1	-1	1	0	9.90465		1
Ceanothus roderickii	6	8		2002					*	*	*	-1	-1	-2	1	0	13.3626		1
Ceanothus ophiochilus	6	6								-1	*	*	0	-1	1	0	8.81967		1
Centaurium namophilum	6	19	1985	1990	0	0	0	1	1	1	0	0	*	3	4	0	9.93667	-3.10032	1
Achyranthes splendens rotundata	6	18		1993			-1	0	0	0	*	*	0	-1	1	0	9.05195	-1.49351	1
Schwalbea americana	6	12		1995		-1	0	0	0	0	0	*	1	0	1	2.30259	11.9479	1.31207	1
Sidalcea keckii	6	4	2003							0	*	-1	0	-1	2	0.693147	11.6745		1
Sidalcea oregana valida	6	7							*	*	*	-1	-1	-2	1	0	8.43527		2
Sidalcea nelsoniana	6	11		2008			-1	-1	-1	-1	-1	*	0	-5	1	0.693147	12.1268		1
Sidalcea pedata	6	20		1998		-1	-1	-1	-1	-1	-1	-1	-1	-8	1	0	10.6184	-0.143822	1
Sidalcea oregana calva	6	5	2001	2004						0	1	1	1	3	1	0.693147	11.3524	-0.308946	1
Pleodendron macranthum	6	10		1998				-1	0	0	0	0	*	-1	1	0	8.81596	-2.2456	1
Cladonia perforata	6	11		1999			0	0	0	0	*	*	-1	-1	1	1.09861	9.67151	-9.00158	2
Clarkia speciosa immaculata	6	10		1998				-1	-1	-1	*	*	-1	-4	1	0	10.1955	-1.28324	1
Clarkia franciscana	6	9		1998				*	*	*	*	*	*		1	1.79176	10.5817		1
Clarkia springvillensis	6	6							*	*	*	0	*	0	1	1.09861	9.10185		1
Clarkia imbricata	6	7							*	*	*	-1	*	-1	1	0	8.25051		2
Purshia subintegra	6	20		1995		-1	*	*	*	*	*	*	*	-1	1	1.60944	10.1945	-1.52199	1
Trifolium trichocalyx	6	6		2005					*	*	*	*	*		1	0	9.46616	-3.03266	1
Trifolium stoloniferum	6	17		2007	1	1	1	1	1	1	1	0		7	3	2.94444	10.7361	-1.11327	1
Trifolium amoenum	6	7							-1	-1	0	0	0	-2	1	0.693147	8.95622		1
Stahlia monosperma	6	14		1996		*	0	0	0	0	0	0	1	1	2	0	8.32869	-2.76896	1
Echinacea laevigata	6	12		1995			-1	-1	-1	-1	*	-1	0	-5	1	2.30259	11.4965	-0.352895	1
Echinacea tennesseensis	6	25		1989	0	*	0	1	1	0	0	0	0	2	4	2.56495	9.86554	-0.657684	1
Coryphantha ramillosa	6	25		1990	-1	*	-1	-1	-1	-1	-1	*	*	-6	1	0.693147	8.18549	-3.08394	1
Verbesina dissita	6	8							-1	-1	-1	1	*	-2	1	0	8.85648		1
Atriplex coronata notatior	6	6								-1	-1	-1	-1	-4	1	0	12.1984		1
Cycladenia jonesii	6	18		2008		*	0	0	0	0	0	*	*	0	1	0.693147	9.37486		1
Cupressus goveniana goveniana	6	6		2005					0	0	0	0	0	0	1	2.30259	9.4617	-3.03712	1
Cupressus abramsiana	6	17		1998		0	0	0	0	0	0	0	0	0	2	1.09861	9.52399	0.284019	1
Hymenoxys herbacea	6	16		1990	0	0	0	0	0	0	0	0	0	0	3	1.79176	8.83942	-2.74937	1
Erigeron maguirei	6	19		1995		0	0	0	0	0	0	1	0	1	4	0	9.90679	0.247451	0
Erigeron parishii	6	10	2002	1997			-1	-1	-1	-1	-1	-1	-1	-7	1	1.09861	10.9362	-0.328284	1
Erigeron decumbens decumbens	6	4		2008						-1	-1	-1	*	-3	1	0	14.2202		1
Hymenoxys texana	6	18		1990	-1	-1	-1	0	0	0	0	0	0	-3	1	1.60944	10.4057	-0.590828	1
Diellia erecta	6	10	2003	1999				*	*	*	*	*	-1	-1	1	0.693147	9.72435	-4.9121	2
Thymophylla tephroleuca	6	20		1988	-1	-1	-1	-1	0	0	1	0	0	-3	1	0	8.85559	-1.91128	0
Oxypolis canbyi	6	18		1990	-1	-1	0	0	0	0	-1	0	-1	-4	2	0.693147	10.7888	-0.582994	1
Dudleya abramsii parva	6	7		1999					-1	-1	*	*	*	-2	1	0	9.62458	-0.972117	1
Dudleya cymosa marcescens	6	7		1999					*	*	*	*	*		1	0	9.58627	-1.01043	0
Dudleya setchellii	6	9		1998				-1	-1	-1	-1	*	-1	-5	1	0	9.86907		1
Dudleya nesiotica	6	7		2000					*	*	0	0	0	0	1	0	9.6523	-5.63437	2
Dudleya verityi	6	7		1999					*	-1	-1	*	*	-2	1	0	9.58627	-1.01043	1
Dudleya cymosa ovatifolia	6	7		1999					*	-1	*	*	-1	-2	1	0	9.69975	-0.896948	1
Hesperolinon congestum	6	9		1998				*	*	*	*	*	0	0	1	0	10.8561		1
Solanum drymophilum	6	16		1992		-1	-1	-1	0	0	0	*	*	-3	2	0	8.69131	-2.32475	1
Oenothera deltoides howellii	6	26	1978	1984	0		0	-1	-1	-1	0	-1	-1	-5	1	1.60944	9.2989		1
Oenothera avita eurekensis	6	26		1982	0	0	1	0	0	0	0	*	0	1	4	0	9.78178		0
Camissonia benitensis	6	19		2006		*	*	-1	-1	0	0	*	-1	-3	1	0	10.3981	-1.64844	2
Thelypteris pilosa alabamensis	6	12		1996		*	0	0	0	0	0	0	0	0	1	0.693147	7.59368	-2.2935	1
Polystichum aleuticum	6	16		1992		0	0	0	0	0	0	0	0	0	1	1.38629	10.0254	-0.634292	0
Asplenium scolopendrium americanum	6	15		1993		-1	-1	-1	0	0	0	0	*	-3	2	0	9.14063	-2.07991	1
Cyathea dryopteroides	6	17		1991		-1	-1	-1	*	*	*	*	*	-3	1	0	7.84179	-2.64988	1
Adenophorus periens	6	10	2003	1999				0	0	-1	*	*	-1	-2	1	0.693147	9.65517	-4.98128	1
Amsinckia grandiflora	6	19	1985	1997		1	-1	-1	-1	-1	-1	-1	-1	-6	2	3.3673	10.2897	-1.23726	0
Fremontodendron mexicanum	6	6								0	0	*	1	1	1	0.693147	9.14637		0
Fremontodendron californicum decumbens	6	8		2002					*	*	*	-1	-1	-2	1	0.693147	11.5637		1
Erigeron rhizomatus	6	19		1988	0	0	0	0	0	0	0	1	0	1	2	0	9.09616	-1.6072	1
Mirabilis macfarlanei	6	25		2000	1	1	1	0	0	0	0	*	0	3	2	0	11.1106	-0.482033	2
Frankenia johnstonii	6	20		1988	1	1	1	1	1	0	1	1	1	8	4	0	10.3167	-0.206453	1
Thysanocarpus conchuliferus	6	7		2000					-1	-1	-1	-1	-1	-5	1	0	9.66824	-5.61843	1
Chionanthus pygmaeus	6	17		1999	-1	-1	1	1	1	1	*	*	*	2	2	0	10.9589	-7.71411	1
Fritillaria gentneri	6	5		2003						-1	-1	0	0	-2	1	0	12.4387	0.226631	1
Gardenia brighamii	6	19		1993		0	0	0	0	0	*	-1	-1	-2	1	0	9.38996	-3.75397	1
Deinandra increscens ssp. villosa	6	4	2002							-1	*	0	0	-1	1	0	10.4756		1
Geranium arboreum	6	12	2003	1997		*	*	*	*	*	*	*	-1	-1	1	0.693147	9.35482	-6.13176	0
Agalinis acuta	6	16		1989	0	0	0	0	0	0	0	0	1	1	2	1.09861	10.397	0.98372	1
Gilia tenuiflora hoffmannii	6	7		2000					-1	-1	0	0	-1	-3	1	0	9.86552	-5.42114	1
Gilia tenuiflora arenaria	6	12		1998		-1	*	-1	0	0	0	1	0	-1	2	0.693147	11.1263	-0.975551	1
Goetzea elegans	6	19		1987	-1	-1	-1	-1	0	0	0	0	0	-4	2	0	8.41787	-1.70898	1
Solidago spithamaea	6	19		1987	*	*	*	*	*	0	0	0	*	0	1	0.693147	8.25023	-1.49881	1
Solidago houghtonii	6	16		1997		0	0	0	0	0	0	0	0	0	2	0	9.66506	-1.07239	1
Solidago shortii	6	19		1988	0	0	0	0	0	0	0	0	0	0	2	3.29584	9.83523	0.137278	1
Solidago albopilosa	6	16		1993		0	0	0	0	0	0	0	0	0	3	1.09861	8.94014	-1.38646	0
Lasthenia burkei	6	13				-1	*	-1	-1	-1	-1	-1	*	-6	1	1.09861	10.3263		1
Lasthenia conjugens	6	7	2003	2005					-1	-1	-1	-1	-1	-5	1	1.38629	10.6159		1
Ribes echinellum	6	19				0	0	0	0	0	0	0	0	0	1	0	8.21043		1
Cucurbita okeechobeensis okeechobeensis	6	11		1999			0	0	0	*	0	0	-1	-1	1	1.38629	8.54273	-10.1305	1
Orcuttia californica	6	11		1998			*	-1	-1	-1	-1	-1	*	-5	1	0.693147	12.5143	1.0847	1
Neostapfia colusana	6	7		2005					-1	-1	-1	-1	*	-4	1	0.693147	8.86218		1
Swallenia alexandrae	6	26		1982	0	0	1	0	0	*	0	*	0	1	4	0	9.49378		1
Tuctoria mucronata	6	26	2003	2005	0	*	-1	*	-1	-1	-1	-1	-1	-6	1	0	9.42438		0
Xyris tennesseensis	6	13		1994		*	1	1	1	1	0	0	0	4	1	1.09861	9.42513	-1.28193	1
Astragalus bibullatus	6	13				-1	*	*	1	0	0	0	0	0	2	1.60944	9.668		1
Senecio franciscanus	6	21	1983	1987	*	*	*	*	0	*	*	*	*	0	1	0	8.36375	-2.30544	2
Grindelia fraxino-pratensis	6	19	1985	1990	0				1	1	0	0	*	2	4	0	9.96351	-3.07348	2
Cyrtandra crenata	6	10		1998			*	-1	-1	E	E	*	-1		1	0	9.29048	-5.42251	0
Cyrtandra dentata	6	8	2003	1998					*	1	*	*	1	2	1	0	10.675	-4.03789	0
Cyrtandra giffardii	6	10	2003	1996			*	*	*	*	*	*	-1	-1	1	0	8.94928	-4.29529	0
Cyrtandra limahuliensis	6	10	2003	1995			*	*	*	0	*	*	-1	-1	1	0	9.05256	-5.51331	0
Cyrtandra munroi	6	12	2003	1995			*	*	*	*	*	*	-1	-1	1	0	10.8017	-3.48143	0
Cyrtandra polyantha	6	10	2003	1998			*	-1	-1	-1	1	*	-1	-3	1	0	9.13334	-5.57966	0
Cyrtandra subumbellata	6	8	2003	1998					*	*	*	*	0	0	1	0	11.1176	-3.59532	2
Cyrtandra tintinnabula	6	10	2003	1996			*	*	*	-1	*	*	-1	-2	1	0	9.30083	-3.94371	0
Cyrtandra viridiflora	6	8	2003	1998					-1	-1	*	*	-1	-3	1	0	11.1329	-3.58001	2
Cyanea crispa	6	10					*	*	*	*	*				1	0	9.97656	-4.73638	0
Cyanea acuminata	6	8	2003	1998					-1	-1	*	*	1	-1	1	0	11.2344	-3.47851	2
Cyanea asarifolia	6	10	2003	1995			*	*	*	-1	*	*	0	-1	1	0	8.6723	-5.89363	0
Cyanea copelandii copelandii	6	10		1996			*	-1	E	E	E	*	-1		1	0	8.69103	-4.55358	1
Cyanea copelandii haleakalaensis	6	5	2003	1999						-1	*	*	-1	-2	1	0	8.78516	-5.85139	0
Cyanea dunbarii	6	8	2003	1998					*	-1	*	*	-1	-2	1	0	8.86836	-5.33555	0
Cyanea glabra	6	5	2003	1999						-1	*	*	0	-1	1	0	8.78842	-5.84813	0
Cyanea grimesiana grimesiana	6	8	2003	1999					-1	-1	*	*	-1	-3	1	0.693147	9.44631	-5.19016	0
Cyanea grimesiana obatae	6	10	2003	1998			-1	-1	-1	-1	*	*	1	-3	1	0	9.02433	-5.68868	2
Cyanea hamatiflora carlsonii	6	10	2003	1996			*	*	*	*	*	*	-1	-1	1	0	9.42069	-3.82383	2
Cyanea hamatiflora hamatiflora	6	5	2003	1999						*	-1	*	0	-1	1	0	8.54341	-6.09317	0
Cyanea humboldtiana	6	8	2003	1998					-1	-1	*	*	-1	-3	1	0	11.1044	-3.60855	2
Cyanea koolauensis	6	8	2003	1998					-1	-1	*	*	-1	-3	1	0	11.266	-3.4469	2
Cyanea lobata	6	12	2003	1997		*	*	*	*	-1	*	*	-1	-2	1	0	8.75337	-6.73328	0
Cyanea longiflora	6	8	2003	1998					-1	0	*	*	-1	-2	1	0	9.02437	-5.68864	0
Cyanea macrostegia gibsonii	6	13		1995		*	*	*	*	*	*	*	-1	-1	1	0	8.41859	-5.8647	0
Cyanea mannii	6	12	2003	1996			*	*	*	*	*	*	-1	-1	1	0	8.58715	-5.41876	0
Cyanea mceldowneyi	6	12	2003	1997		*	*	*	*	*	*	*	-1	-1	1	0.693147	8.47531	-7.01139	0
Cyanea pinnatifida	6	13	2003	1998		*	*	-1	-1	-1	C	C	0		1	0	8.82833	-5.88471	0
Cyanea platyphylla	6	8	2003	1996					-1	-1	*	*	0	-2	1	0	9.12357	-4.12098	0
Cyanea procera	6	12	2003	1996			*	*	*	-1	*	*	-1	-2	1	0	8.63606	-5.36984	0
Cyanea recta	6	8	2003	1995					*	*	*	*	-1	-1	1	0	8.84183	-5.72407	2
Cyanea remyi	6	8	2003	1995					*	*	*	*	-1	-1	1	0	8.88946	-5.67642	0
Cyanea shipmannii	6	10	2003	1996			-1	-1	-1	-1	*	*	0	-4	1	0	9.53345	-3.71107	0
Cyanea stictophylla	6	10	2003	1996			*	*	*	-1	*	*	0	-1	1	0	11.1866	-2.05785	1
Cyanea st-johnii	6	8	2003	1998					-1	-1	*	*	0	-2	1	0	10.1117	-4.60125	2
Cyanea superba	6	13	2003	1998		*	*	*	*	-1	0	C	0	-1	1	0	10.1919	-4.52108	2
Cyanea truncata	6	10	2003	1998			-1	-1	-1	-1	*	1	-1	-4	1	0	8.96689	-5.74613	2
Cyanea undulata	6	13	2003	1994		*	*	*	*	*	*	-1	-1	-2	1	0.693147	8.48856	-4.39348	2
Pleomele hawaiiensis	6	8	2003	1996					-1	-1	*	*	-1	-3	1	0	10.3931	-2.85135	1
Crotalaria avonensis	6	11		1999			0	-1	-1	-1	*	*	-1	-4	1	0	8.67906	-9.99414	1
Ptilimnium nodosum	6	16		1991		0	0	0	0	0	-1	-1	0	-2	2	0.693147	10.4477	-0.581855	1
Hibiscadelphus giffardianus	6	8	2003	1998					C	C	C	C	0		1	0	9.10677	-4.13779	0
Hibiscadelphus hualalaiensis	6	8	2003	1996					C	C	C	C	0		1	0	9.35588	-3.88865	0
Hibiscadelphus woodii	6	8	2003	1995					*	-1	-1	-1	-1	-4	1	0	8.91847	-5.64742	2
Hexastylis naniflora	6	15				1	0	1	1	1	1	1	*	6	4	0.693147	10.1949		1
Hudsonia montana	6	24	1980	1983	-1	-1	-1	1	1	1	1	1	*	2	3	0.693147	9.23452		1
Exocarpos luteolus	6	10	2003	1995			*	*	*	*	*	*	-1	-1	1	0	9.00156	-5.56431	0
Hedyotis st.-johnii	6	13	2003	1995		*	*	*	*	*	*	-1	-1	-2	1	0.693147	8.61994	-5.94599	2
Hibiscus clayi	6	10	2003	1995			*	*	*	-1	*	-1	1	-1	1	0	8.62974	-5.93619	0
Harrisia portoricensis	6	14		1996		-1	0	0	-1	0	0	0	0	-2	2	0	8.57313	-1.51287	1
Crescentia portoricensis	6	17		1991		-1	0	0	0	0	0	*	*	-1	1	0	8.11888	-2.40009	1
Ochrosia kilaueaensis	6	10		1996			*	E	E	E	E	*	C		1	0	9.16901	-4.07554	0
Ilex cookii	6	17		1991		-1	-1	-1	*	*	*	*	*	-3	1	0	7.43529	-3.05657	1
Haplostachys haplostachya	6	25		1993		1	*	*	*	-1	0	*	0	0	1	0.693147	9.84686	-2.94523	1
Howellia aquatilis	6	10		1996			*	1	1	1	1	0	1	5	4	1.79176	12.0777	1.07724	1
Hypericum cumulicola	6	17		1999	-1	-1	1	-1	-1	0	*	0	-1	-4	2	2.89037	9.85916	-8.81391	1
Marsilea villosa	6	12	2003	1996		*	1	0	0	0	-1	-1	-1	-2	1	1.09861	9.25384	-2.75785	1
Wilkesia hobdyi	6	12	2001	1995		*	*	*	*	*	*	*	0	0	1	0.693147	8.95143	-5.61445	2
Castilleja grisea	6	27		1984	1	1		1	1	0	0	0	1	5	1	0.693147	9.78981		0
Ipomopsis sancti-spiritus	6	10		2002			*	*	-1	0	0	0	0	-1	1	0.693147	9.28596		2
Iris lacustris	6	16				0	0	0	0	0	0	0	0	0	2	2.07944	11.4365		1
Sisyrinchium dichotomum	6	13		1995		*	-1	-1	-1	-1	*	*	*	-4	1	0	8.71971	-2.4126	1
Ischaemum byrone	6	10	2003	1996			*	0	0	1	*	*	-1	0	1	0	9.49601	-3.74851	1
Ivesia kingii eremica	6	19	1985	1990	0	0	0	0	0	0	0	0	*	0	3	0	9.85126	-3.18573	1
Jacquemontia reclinata	6	11		1999			0	*	*	1	0	-1	-1	-1	3	0.693147	10.0767	-8.59635	1
Caulanthus californicus	6	14		1998		-1	0	0	0	0	0	-1	-1	-3	2	0	11.5055		1
Streptanthus albidus albidus	6	9		1998				-1	-1	-1	-1	*	*	-4	1	0	9.86907		1
Streptanthus niger	6	9		1998				*	*	*	*	*	0	0	1	0	9.79942		1
Aeschynomene virginica	6	12		1995		-1	0	0	*	*	*	*	*	-1	1	3.2581	9.91059	-0.592418	1
Labordia cyrtandrae	6	8	2003	1998					-1	-1	*	*	0	-2	1	0	10.0492	-4.66371	2
Labordia lydgatei	6	13	2003	1994		*	*	*	*	-1	*	*	0	-1	1	0	8.60165	-4.28037	0
Labordia tinifolia lanaiensis	6	5		1999						-1	*	*	-1	-2	1	0	8.27465	-6.36199	0
Labordia tinifolia wahiawaensis	6	8	2003	1995					-1	-1	*	*	-1	-3	1	0	8.87047	-5.69542	0
Labordia triflora	6	5		1999						-1	*	*	0	-1	1	0	8.46334	-6.17327	0
Cenchrus agrimonioides	6	8	2003	1999					-1	1	*	*	1	1	1	0	10.7226	-3.91383	0
Hibiscadelphus distans	6	18		1996		-1	-1	*	*	-1	*	*	1	-2	1	0	9.51969	-2.54187	2
Colubrina oppositifolia	6	10	2003	1996			-1	-1	-1	-1	*	*	-1	-5	1	1.60944	10.1947	-3.04975	0
Pteralyxia kauaiensis	6	10	2003	1995			*	*	*	-1	*	*	-1	-2	1	0	9.59092	-4.9749	2
Hedyotis coriacea	6	12	2003	1997		*	*	*	*	-1	*	*	-1	-2	1	0.693147	9.89228	-5.59426	0
Phyllostegia racemosa	6	8	2003	1996					-1	-1	*	*	-1	-3	1	0	9.905	-3.3395	1
Bidens micrantha kalealaha	6	12	2003	1997		*	*	*	0	0	*	*	-1	-1	1	0	10.8023	-4.50252	0
Bidens wiebkei	6	12	2003	1996			*	*	*	*	*	*	-1	-1	1	0	8.82216	-5.1837	2
Abutilon menziesii	6	18		1995		1	1	0	0	0	*	*	-1	1	1	0	10.5808	-3.70232	1
Kanaloa kahoolawensis	6	5	2003	1999						-1	0	-1	-1	-3	1	0	8.35964	-6.27698	2
Kokia drynarioides	6	20	1984	1994		0	-1	-1	-1	-1	0	*	0	-4	1	0	10.0863	-2.64902	1
Hibiscus arnottianus immaculatus	6	12	2003	1996			*	-1	-1	-1	*	*	-1	-4	1	0	9.06959	-4.93624	1
Hibiscus waimeae hannerae	6	8	2003	1995					-1	-1	*	*	1	-1	1	0	8.91161	-5.65427	2
Kokia cookei	6	25		1998		E	0	C	C	C	C	C	C		1	0	9.0849	-3.75666	2
Kokia kauaiensis	6	8	2003	1995					-1	-1	*	*	-1	-3	1	0	9.12207	-5.44379	2
Myrsine juddii	6	8	2003	1998					*	*	*	*	-1	-1	1	0	9.78161	-4.93134	0
Myrsine linearifolia	6	8	2003	1995					-1	-1	*	*	-1	-3	1	0	9.09719	-5.46868	0
Hedyotis schlechtendahliana remyi	6	5		1999						-1	-1	*	C	-2	1	0	8.35964	-6.27698	0
Plantago hawaiensis	6	10	2003	1996				0	*	-1	*	*	-1	-2	1	0	9.35314	-3.89139	0
Plantago princeps	6	10	2003	1999			*	-1	-1	-1	*	*	0	-3	1	1.09861	10.8592	-3.77721	2
Alsinidendron lychnoides	6	8	2003	1995					-1	-1	1	*	-1	-2	1	0	9.10211	-5.46375	0
Isodendrion pyrifolium	6	10	2003	1996			*	*	*	-1	0	*	-1	-2	1	0	9.14663	-4.09793	1
Nototrichium humile	6	13	2003	1998		*	*	0	0	0	*	-1	0	-1	1	0	10.4153	-4.29766	0
Spiranthes delitescens	6	7							-1	*	0	0	0	-1	1	0.693147	9.55927		1
Spiranthes parksii	6	22		1984	-1	0	-1	-1	-1	-1	-1	-1	-1	-8	1	0	10.4433		1
Spiranthes diluvialis	6	12		1995		*	-1	-1	*	*	*	0	1	-1	3	2.07944	13.3468	1.46466	1
Serianthes nelsonii	6	17		1994		0	-1	-1	-1	*	*	*	-1	-4	1	0.693147	9.3849	-2.89842	0
Delphinium bakeri	6	4	2003							*	-1	-1	-1	-3	1	0	9.82982		1
Delphinium variegatum kinkiense	6	27		1984	1	1	1	1	1	0	0	0	0	5	2	0.693147	9.68985		0
Delphinium luteum	6	4	2003							*	-1	-1	-1	-3	1	1.09861	9.59021		1
Panicum niihauense	6	8	2003	1999					-1	-1	*	-1	1	-2	1	0	9.24774	-5.38874	0
Schiedea stellarioides	6	8	2003	1995					-1	-1	*	*	-1	-3	1	0	8.84002	-5.72588	0
Layia carnosa	6	12		1998		-1	*	0	0	1	*	*	*	0	1	0	11.0547	-1.04716	1
Amorpha crenulata	6	19		1999	0	0	0	-1	-1	-1	-1	0	0	-4	1	0.693147	8.14225	-10.5311	1
Clematis socialis	6	18		1989	0	0	0	0	0	0	0	0	0	0	1	1.60944	9.16276	-1.23145	1
Clematis morefieldii	6	12		1994		-1	-1	-1	0	0	0	0	0	-3	1	0	8.61087	-1.92141	1
Lessingia germanorum	6	7		2003					-1	1	-1	0	0	-1	1	0	10.3068	-2.25781	1
Gymnoderma lineare	6	9		1997				-1	-1	-1	*		*	-3	1	0	9.57817	-1.60978	1
Acaena exigua	6	12	2003	1997		*	*	E	-1	E	E	*	-1		1	0	9.12734	-6.35926	1
Erythronium propullans	6	18		1987	1	1	*	1	0	0	0	-1	-1	1	3	1.38629	9.58636	-2.27846	1
Lilium pardalinum pitkinense	6	7							-1	-1	*	-1	-1	-4	1	0.693147	8.25051		1
Lilium occidentale	6	10		1998			-1	-1	-1	-1	*	-1	-1	-6	1	0	11.7086	-0.124945	1
Dudleya stolonifera	6	6								0	0	0	*	0	2	0	8.93384		2
Dudleya traskiae	6	26		1985	0	0	0	0	1	1	0	0	0	2	2	0	8.99897		0
Pritchardia affinis	6	10		1996			*	*	*	*	C	*	-1	-1	1	0	9.82857	-3.41593	1
Pritchardia kaalae	6	8		1998					*	*	*	-1	1	0	1	0	10.3472	-4.36574	2
Pritchardia munroi	6	12	2003	1996			0	0	0	0	*	*	-1	-1	1	0	8.90396	-5.10189	2
Pritchardia napaliensis	6	8		1995					*	*	*	*	-1	-1	1	0	8.83093	-5.73497	0
Pritchardia remota	6	8	2003	1998				0	*	*	*	*	0	0	1	0	8.644	-3.99373	0
Pritchardia schattaueri	6	8		1996					0	0	0	*	1	1	1	0	9.14685	-4.0977	1
Pritchardia viscosa	6	8		1995					*	0	*	-1	-1	-2	1	0.693147	9.0987	-5.46717	0
Oxytropis campestris chartacea	6	16		1991		0	1	1	1	0	0	0	1	4	2	0.693147	9.57418	-1.99944	1
Lomatium bradshawii	6	16		2008		-1	1	1	1	0	0	0	-1	1	2	1.38629	12.0083		1
Lysimachia asperulaefolia	6	17		1995		*	*	*	0	0	0	0	0	0	1	0	11.7177	0.377162	2
Pedicularis furbishiae	6	26		1991	0	0	0	0	0	0	0	1	0	1	2	2.3979	9.338	-0.795367	1
Eragrostis fosbergii	6	8	2003	1998					*	E	E	*	-1		1	0	8.84784	-5.8652	2
Lupinus tidestromii	6	12		1998		-1	*	0	0	0	0	*	-1	-2	1	0	10.1898	-1.91204	1
Lupinus sulphureus kincaidii	6	4		2008						0	0	-1	*	-1	1	2.07944	12.0153		1
Lupinus nipomensis	6	4								-1	*	*	*	-1	1	0	9.68229		1
Lupinus aridorum	6	17		1996	-1	-1	-1	-1	-1	0	0	*	-1	-6	2	0	9.46535	-1.73613	1
Hibiscus brackenridgei	6	10	2003	1999				*	*	-1	*	1	0	0	1	0.693147	10.5796	-4.05678	1
Schiedea apokremnos	6	13	2003	1995		*	*	*	*	*	*	*	-1	-1	1	0	8.76903	-5.79688	0
Schiedea kealiae	6	8	2003	1998					-1	-1	*	*	-1	-3	1	0	10.1588	-4.55413	2
Alectryon macrococcus	6	12	2003	1997		*	-1	-1	-1	-1	*	*	-1	-5	1	0	10.5021	-4.98441	0
Peucedanum sandwicense	6	10	2003	1995			*	*	*	*	*	*	-1	-1	1	0	9.4598	-5.10602	0
Malacothrix squalida	6	7		2000					*	*	0	*	*	0	1	0	9.62582	-5.66085	1
Malacothrix indecora	6	7		2000					*	*	*	-1	-1	-2	1	0	9.85563	-5.43103	0
Eremalche kernensis	6	14		1998		-1	0	0	0	0	*	0	0	-1	2	0.693147	10.906		1
Iliamna corei	6	18		1990	1	1	1	1	0	0	0	1	0	5	2	1.79176	9.40259	-0.137789	1
Calyptronoma rivalis	6	14		1992		*	-1	0	0	0	0	*	1	0	2	0	8.06285	-2.45614	1
Manihot walkerae	6	13		1993		0	*	*	1	0	1	*	0	2	2	0	9.3306	-1.58275	1
Arctostaphylos glandulosa crassifolia	6	8							-1	-1	-1	-1	-1	-5	1	0	10.7336		1
Arctostaphylos myrtifolia	6	5								-1	-1	-1	-1	-4	1	0.693147	10.7399		1
Arctostaphylos morroensis	6	10		1998				0	0	0	*	*	*	0	2	1.38629	10.5377	-0.941067	1
Arctostaphylos pallida	6	6		2003					-1	-1	*	0	*	-2	1	0	8.38186		1
Arctostaphylos hookeri ravenii	6	25		2003	1	1	0	0	0	0	-1	*	*	1	1	0	9.49397	-5.37323	1
Arctostaphylos confertiflora	6	7		2000					*	-1	0	-1	0	-2	1	0	9.78208	-5.50458	1
Cyrtandra cyaneoides	6	8	2003	1995					*	*	*	*	-1	-1	1	0	8.84002	-5.72588	0
Calochortus tiburonensis	6	9		1998				*	*	*	*	*	0	0	1	0	9.79942		0
Xylosma crenatum	6	12		1995			*	*	*	0	*		0	0	1	0	8.82189	-5.74401	2
Limnanthes floccosa californica	6	12	2003	2005		-1	-1	-1	-1	-1	-1	-1	-1	-8	1	0.693147	10.1065		1
Limnanthes vinculans	6	13				-1	-1	-1	-1	-1	-1	-1	*	-7	1	0	10.3187		1
Thalictrum cooleyi	6	15		1994		*	0	0	0	0	0	*	0	0	2	0	8.85577	-2.31246	1
Flueggea neowawraea	6	10	2003	1999				-1	-1	-1	*	*	-1	-4	1	0	10.8832	-3.75321	2
Pogogyne nudiuscula	6	11		1998			*	-1	-1	0	-1	-1	-1	-5	1	0	12.5098	1.08024	1
Pogogyne abramsii	6	26		1998	-1	-1	-1	-1	-1	0	0	0	*	-5	1	1.38629	12.588	1.15849	1
Galactia smallii	6	19		1999	-1	-1	-1	-1	-1	-1	*		0	-6	1	1.09861	8.73247	-9.94072	1
Astragalus applegatei	6	11		1998			-1	-1	-1	-1	-1	*	*	-5	2	0.693147	10.9638	-0.573791	1
Astragalus phoenix	6	19	1985	1990	0	0	0	0	-1	-1	-1	*	0	-3	2	0	9.73542	-3.30158	0
Astragalus brauntonii	6	7		1999					-1	-1	-1	-1	0	-4	1	0	10.1266	-2.33263	1
Astragalus clarianus	6	7							*	*	*	-1	-1	-2	1	0	8.25794		0
Astragalus lentiginosus coachellae	6	6								-1	-1	*	-1	-3	1	0.693147	11.1397		1
Astragalus tener titi	6	6		2005					0	0	0	*	0	0	1	0	9.50487	-2.99394	1
Astragalus albens	6	10	2002	1997			-1	-1	-1	-1	-1	-1	-1	-7	1	0	10.5426	-0.721926	1
Astragalus desereticus	6	5								*	*	*	0	0	2	0.693147	8.7889		2
Astragalus lentiginosus piscinensis	6	6		1998						-1	-1	*	*	-2	1	0	10.5247	-1.99322	2
Astragalus montii	6	17	1987	1995		*	*	*	0	*	*	0	0	0	3	0.693147	8.95687	-0.348913	0
Astragalus holmgreniorum	6	3		2006							-1	-1	-1	-3	1	0.693147	8.80176	-4.64428	1
Astragalus robbinsii jesupi	6	17		1989	0	0	0	0	0	0	0	-1	0	-1	1	0	9.21375	-0.651619	2
Astragalus jaegerianus	6	6								0	*	*	*	0	1	0	11.9554		1
Astragalus humillimus	6	19		1989	-1	-1	-1	0	0	0	0	0	0	-3	2	0.693147	10.386	-0.884921	1
Astragalus osterhoutii	6	15		1992		-1	-1	-1	0	0	*	-1		-4	1	0	8.56839	-2.10463	2
Astragalus magdalenae peirsonii	6	6								*	*	*	0	0	1	1.38629	13.0135		2
Astragalus cremnophylax cremnophylax	6	14		2006		-1	-1	*	*	*	0	-1	-1	-4	1	1.79176	9.73651	-2.56946	2
Astragalus ampullarioides	6	3		2006							-1	-1	-1	-3	1	1.09861	8.78546	-4.66058	1
Astragalus tricarinatus	6	6								-1	-1	-1	0	-3	1	0	9.92424		0
Astragalus pycnostachyus lanosissimus	6	3									-1	1	-1	-1	1	0	9.64604		1
Asclepias meadii	6	16		2003		*	-1	-1	-1	-1	-1	*	-1	-6	1	2.19722	11.0415	-2.54565	1
Asclepias welshii	6	17	1987	1992		-1	-1	-1	0	0	0	0	0	-3	2	0	10.0856	-0.3583	2
Dicerandra christmanii	6	19		1999	-1	0	-1	-1	-1	0	*	*	*	-4	1	1.60944	8.8936	-9.77956	1
Dicerandra immaculata	6	19		1999	-1	-1	0	-1	-1	0	0	*	-1	-5	2	1.09861	10.9565	-7.71651	1
Dicerandra cornutissima	6	19		1987	-1	0	-1	-1	-1	*	*	*	*	-4	1	0.693147	6.5254	-3.35424	1
Dicerandra frutescens	6	19		1999	-1	-1	-1	-1	-1	0	*	*	-1	-6	1	2.30259	9.75428	-8.9188	1
Monardella linoides viminea	6	6								-1	-1	*	*	-2	1	0.693147	10.0756		1
Mimulus glabratus michiganensis	6	14		1997		0	0	0	0	0	0	0	0	0	2	1.38629	9.36892	-0.896766	1
Aconitum noveboracense	6	26		1983	1	1	*	0	0	0	-1	0	0	1	3	1.38629	11.3039		1
Calystegia stebbinsii	6	8		2002					*	*	*	-1	-1	-2	1	0	13.2298		1
Eriodictyon altissimum	6	10		1998				0	0	0	*	*	0	0	2	0	12.3395	0.860736	1
Cercocarpus traskiae	6	7							0	0	0	0	0	0	1	1.09861	8.62847		0
Warea carteri	6	17		1999	-1	-1	-1	-1	-1	0	*	*	*	-5	1	1.09861	8.88639	-9.78677	1
Eutrema penlandii	6	11		1993			*	*	0	0	0	0	0	0	1	0	8.61393		2
Thelypodium stenopetalum	6	20		1998		0	-1	-1	-1	-1	-1	-1	-1	-7	1	0	10.6202	-0.14201	1
Dubautia herbstobatae	6	13	2003	1998		*	*	*	*	1	*	*	-1	0	1	0	10.017	-4.69591	2
Dubautia latifolia	6	12	2003	1995		*	*	*	-1	1	*	*	-1	-1	1	0	8.61371	-5.95223	2
Dubautia pauciflorula	6	13	2003	1994		*	*	*	*	*	*	*	0	0	1	0	8.50678	-4.37526	2
Dubautia plantaginea humilis	6	5	2003	1999						-1	-1	*	-1	-3	1	0	8.27465	-6.36199	0
Viola kauaiensis wahiawaensis	6	8	2003	1995					-1	-1	*	*	-1	-3	1	0	8.84053	-5.72537	0
Gardenia mannii	6	8	2003	1998					-1	-1	*	*	-1	-3	1	0	11.2499	-3.46298	0
Scaevola coriacea	6	18		1997		0	0	0	0	0	*	*	-1	-1	1	1.09861	9.09113	-6.39547	1
Navarretia leucocephala pauciflora	6	7		2005					*	*	*	*	*		1	0	8.22574		1
Navarretia leucocephala plieantha	6	7		2005					*	*	*	-1	*	-1	1	0	8.99323		1
Navarretia fossalis	6	6		1998						-1	-1	-1	*	-3	1	0	12.5154	1.08585	1
Lipochaeta fauriei	6	10	2003	1995			*	*	*	*	*	*	-1	-1	1	0	9.07986	-5.48601	0
Lipochaeta kamolensis	6	12	2003	1997		*	*	*	*	-1	*	*	-1	-2	1	0	8.88126	-6.60537	1
Lipochaeta lobata leptophylla	6	13	2003	1998		*	*	*	*	*	*	*	-1	-1	1	0	8.85025	-5.86279	0
Lipochaeta micrantha	6	10	2003	1995			*	*	*	*	*	*	-1	-1	1	0	8.62309	-5.94284	0
Lipochaeta tenuifolia	6	13	2003	1998		*	*	*	*	1	*	-1	0	0	1	0.693147	10.0875	-4.62543	2
Lipochaeta venosa	6	25		1994		0	*	-1	-1	-1	*	*	-1	-4	1	0	9.02032	-2.50086	0
Lipochaeta waimeaensis	6	10	2003	1995			*	*	*	*	*	-1	-1	-2	1	0	9.47161	-5.09421	2
Eugenia koolauensis	6	10	2003	1998			*	-1	-1	-1	*	*	-1	-4	1	0	10.1663	-4.54666	2
Nitrophila mohavensis	6	19	1985	1990	0	0	0	0	*	*	*	0	-1	-1	1	0	9.94988	-3.08711	1
Catesbaea melanocarpa	6	5		2005						-1	*	*	0	-1	1	0	9.03809	-2.50775	1
Abutilon eremitopetalum	6	13		1995		*	*	0	0	0	*	*	-1	-1	1	0	8.94419	-5.33901	0
Abutilon sandwicense	6	13	2003	1998		*	0	0	0	0	*	*	-1	-1	1	0	8.99474	-5.71828	0
Achyranthes mutica	6	8	2003	1999					*	*	*	*	-1	-1	1	0	9.12822	-5.50828	2
Adiantum vivesii	6	11		1995			-1	-1	-1	0	0	0	0	-3	1	0	7.68141	-2.85559	1
Alsinidendron obovatum	6	13	2003	1998		*	-1	-1	-1	-1	C	C	0		1	0	10.2685	-4.44445	2
Alsinidendron trinerve	6	13	2003	1998		*	1	-1	-1	-1	*	*	-1	-3	1	0	9.48862	-5.22435	0
Alsinidendron viscosum	6	8	2003	1995					-1	-1	*	*	-1	-3	1	0	9.10037	-5.46549	0
Amaranthus brownii	6	8	2003	1998				0	-1	-1	*	*	-1	-3	1	0.693147	8.65269	-3.98504	0
Aristida chaseae	6	11		1995			-1	-1	0	0	0	0	0	-2	1	0	8.44161	-1.92163	1
Asplenium fragile insulare	6	10	2003	1998				0	0	0	*	*	-1	-1	1	0	11.2023	-1.45112	0
Auerodendron pauciflorum	6	10		1997			-1	-1	0	0	0	0	*	-2	1	0	8.56184	-1.42189	1
Bonamia menziesii	6	10	2003	1999				*	*	-1	*	*	-1	-2	1	0	10.9003	-3.73608	1
Calyptranthes thomasiana	6	10		1997			-1	-1	*	*	*	*	*	-2	1	0	8.19901	-2.06475	0
Chamaecrista glandulosa mirabilis	6	14		1994		-1	-1	-1	-1	-1	*	*	-1	-6	1	0	8.01113	-2.53892	1
Cordia bellonis	6	7		1999					-1	0	0	*	-1	-2	1	0	9.17222	-1.01905	1
Cranichis ricartii	6	13		1996		*	-1	-1	*	*	*	*	*	-2	1	0	8.19323	-2.62682	1
Daphnopsis hellerana	6	16		1992		-1	-1	-1	-1	-1	*	*	0	-5	1	0	8.93686	-2.04857	1
Diellia falcata	6	13	2003	1998		0	*	*	*	0	*	*	-1	-1	1	0.693147	10.2876	-4.42535	2
Diellia pallida	6	10	2003	1995			*	*	*	*	*	-1	-1	-2	1	0.693147	8.73043	-5.83549	2
Diellia unisora	6	10	2003	1998			*	*	*	*	*	*	-1	-1	1	0.693147	8.83065	-5.88239	2
Diplazium molokaiense	6	10	2003	1998				-1	-1	1	*	*	1	0	1	0	9.14102	-3.51251	0
Elaphoglossum serpens	6	11		1995			-1	*	*	*	*	*	*	-1	1	0	7.57439	-2.96266	1
Eugenia woodburyana	6	10		1998			-1	-1	0	0	0	*	1	-1	1	0.693147	8.60971	-1.87245	1
Gahnia lanaiensis	6	13		1995		*	*	0	0	0	*	*	-1	-1	1	0	8.40282	-5.88009	0
Geocarpon minimum	6	17		1993		0	0	0	0	0	0	1	0	1	2	1.09861	10.5797	-0.097022	0
Gesneria pauciflora	6	9		1998				-1	*	*	*	*	0	-1	1	0	7.95543	-2.2361	2
Gouania hillebrandii	6	20	1984	1990	0	0	0	0	0	0	*	*	-1	-1	1	0	8.59934	-1.32414	2
Gouania meyenii	6	13	2003	1998		*	*	*	*	*	*	*	-1	-1	1	0	9.02076	-5.69226	2
Gouania vitifolia	6	10	2003	1998			*	*	*	0	*	*	1	1	1	0	9.25994	-5.45305	1
Hedyotis degeneri	6	13	2003	1998		*	*	*	*	1	*	*	0	1	1	0.693147	9.94072	-4.77222	0
Hedyotis parvula	6	13	2003	1998		*	*	*	*	0	*	-1	0	-1	1	0	10.2619	-4.45107	1
Hesperomannia arborescens	6	10	2003	1998			*	*	*	*	*	*	-1	-1	1	0.693147	11.0582	-3.65475	0
Hesperomannia arbuscula	6	13	2003	1998		*	*	*	*	*	*	-1	-1	-2	1	0	8.89598	-5.81706	0
Hesperomannia lydgatei	6	13	2003	1994		*	*	*	*	*	*	*	-1	-1	1	0	8.43143	-4.45117	0
Ilex sintenisii	6	12		1995		*	-1	0	0	0	0	0	*	-1	1	0	8.26899	-2.76616	1
Lepanthes eltoroensis	6	13		1996		*	*	0	0	0	0	0	0	0	2	1.09861	8.09262	-2.72747	1
Leptocereus grantianus	6	11		1995			-1	-1	0	0	0	0	0	-2	2	0	8.48039	-1.45609	1
Lobelia gaudichaudii koolauensis	6	8	2003	1998					*	*	*	*	-1	-1	1	0	11.1125	-3.60044	0
Lobelia monostachya	6	8	2003	1998					*	0	*	-1	-1	-2	1	0	9.01373	-5.69929	0
Lobelia niihauensis	6	13	2003	1998		*	*	*	*	*	*	*	-1	-1	1	0	10.3472	-4.36577	2
Lobelia oahuensis	6	10	2003	1998			*	-1	*	*	*	*	-1	-2	1	0	11.0456	-3.66734	2
Lyonia truncata proctorii	6	11		1995			-1	-1	0	0	0	*	0	-2	2	0	7.9063	-2.45709	1
Lysimachia filifolia	6	10	2003	1995		*	*	*	*	*	*	*	-1	-1	1	0	8.57971	-5.98623	0
Lysimachia lydgatei	6	12	2003	1997					*	*	*	*	0	0	1	0	9.02266	-6.46396	0
Lysimachia maxima	6	8	2003	1998				*	*	-1	*	*	-1	-2	1	0	8.95672	-5.24921	2
Mariscus fauriei	6	10	2003	1996			*	*	*	*	*	*	-1	-1	1	0	9.20675	-6.27984	1
Mariscus pennatiformis	6	10	2003	1999				*	*	*	*	*	-1	-1	1	0	9.69274	-4.94371	0
Mitracarpus maxwelliae	6	10		1998			-1	-1	0	0	0	*	0	-2	1	0	8.05114	-2.43115	1
Mitracarpus polycladus	6	10		1998			-1	0	0	0	0	*	*	-1	1	0	8.33001	-2.1522	1
Munroidendron racemosum	6	10	2003	1995			*	*	*	*	*	*	0	0	1	0	8.86585	-5.70004	0
Myrcia paganii	6	10		1997			*	*	*	*	*	*	*		1	0	8.53541	-1.44832	1
Neraudia angulata	6	13	2003	1998		*	*	*	*	-1	*	1	0	0	1	0	10.7171	-3.99577	0
Neraudia ovata	6	8	2003	1996					*	-1	*	-1	1	-1	1	0	10.1658	-3.07866	1
Neraudia sericea	6	10	2003	1999				*	*	*	*	*	-1	-1	1	0	9.68373	-4.95272	0
Phyllostegia glabra lanaiensis	6	13		1995		*	*	*	*	E	E	*	-1		1	0	8.74861	-5.53424	2
Phyllostegia hirsuta	6	8	2003	1998					*	*	*	*	-1	-1	1	0	11.258	-3.45487	0
Phyllostegia kaalaensis	6	8	2003	1998					*	-1	*	*	-1	-2	1	0.693147	9.23091	-5.48208	2
Phyllostegia knudsenii	6	8	2003	1995					*	-1	*	*	-1	-2	1	0	8.98091	-5.58496	0
Phyllostegia mannii	6	12	2003	1996			*	*	-1	-1	*	*	-1	-3	1	0	9.08707	-4.91876	2
Phyllostegia mollis	6	13	2003	1998		*	*	*	*	*	*	*	-1	-1	1	0.693147	9.78046	-4.93249	2
Phyllostegia parviflora	6	8	2003	1999					-1	1	*	*	1	1	1	0.693147	9.36245	-5.27403	0
Phyllostegia velutina	6	8	2003	1996					-1	-1	*	*	-1	-3	1	0.693147	11.2775	-1.96697	1
Phyllostegia waimeae	6	10	2003	1995			*	*	*	E	C	1	1		1	0.693147	8.99413	-5.57175	0
Phyllostegia warshaueri	6	8	2003	1996					-1	-1	*	*	-1	-3	1	0.693147	8.6408	-4.60382	0
Phyllostegia wawrana	6	8	2003	1995					*	*	*	*	0	0	1	0	8.84053	-5.72537	0
Platanthera holochila	6	8	2003	1999					-1	-1	*	*	-1	-3	1	0	9.17368	-5.46282	0
Poa siphonoglossa	6	12	2003	1995		*	-1	-1	-1	-1	*	1	-1	-4	1	0	8.61454	-5.95139	2
Polystichum calderonense	6	11		1995			-1	-1	-1	*	*	*	*	-3	1	0	8.22978		1
Pteris lidgatei	6	10	2003	1998				*	*	*	*	-1	-1	-2	1	0	10.9628	-1.69065	2
Remya kauaiensis	6	13	2003	1995		*	*	*	*	*	*	*	-1	-1	1	0	9.06653	-5.49934	2
Remya montgomeryi	6	13	2003	1995		*	*	*	*	*	*	*	-1	-1	1	0	8.90969	-5.6562	2
Sanicula mariversa	6	13	2003	1998		*	*	*	*	-1	*	-1	0	-2	1	0.693147	10.2435	-4.46942	2
Sanicula purpurea	6	8	2003	1999					-1	-1	*	*	-1	-3	1	0	11.2577	-3.37875	0
Schiedea haleakalensis	6	12	2003	1997		*	*	*	*	*	*	*	-1	-1	1	0	9.35008	-6.13651	0
Schiedea helleri	6	8	2003	1995					*	*	*	*	-1	-1	1	0	8.84053	-5.72537	0
Schiedea hookeri	6	8	2003	1999					-1	-1	*	*	-1	-3	1	0	10.7388	-3.89764	1
Schiedea kaalae	6	13	2003	1998		*	*	*	*	-1	*	-1	1	-1	1	0	9.05693	-5.65608	2
Schiedea kauaiensis	6	8	2003	1995					-1	-1	*	-1	0	-3	1	0	8.63828	-5.92765	0
Schiedea lydgatei	6	12	2003	1996			*	*	*	*	*	*	-1	-1	1	2.07944	8.97615	-5.0297	0
Schiedea membranacea	6	8	2003	1995					-1	-1	*	*	-1	-3	1	1.09861	9.03362	-5.53225	0
Schiedea nuttallii	6	8	2003	1999					-1	-1	*	-1	0	-3	1	1.09861	10.7499	-3.88647	2
Schiedea sarmentosa	6	8	2003	1998					*	*	*	*	-1	-1	1	0	8.81806	-5.3879	2
Schiedea spergulina leiopoda	6	10	2003	1995			*	*	*	*	*	*	-1	-1	1	0	9.0157	-5.55018	0
Schiedea spergulina spergulina	6	10	2003	1995			*	*	*	*	*	*	-1	-1	1	0	8.99336	-5.57251	0
Schiedea verticillata	6	8	2003	1998				0	0	0	*	*	1	1	1	0	8.62339	-4.01435	0
Schoepfia arenaria	6	13		1992		*	-1	-1	*	*	*	*	0	-2	1	0	8.51882	-1.58781	1
Silene alexandri	6	12	2003	1996			*	*	*	-1	C	C	0		1	0	9.06293		0
Silene hawaiiensis	6	10	2003	1996			*	1	*	*	*	*	-1	0	1	1.09861	10.286		0
Silene lanceolata	6	12	2003	1996			*	*	*	*	*	*	-1	-1	1	3.29584	10.598		2
Silene perlmanii	6	13	2003	1998		*	*	*	E	E	C	C	C		1	0	8.99962	-5.7134	2
Spermolepis hawaiiensis	6	10	2003	1999				*	*	*	*	*	0	0	1	0	10.8514	-3.785	0
Stenogyne angustifolia angustifolia	6	25		1993		0	0	0	0	0	*	*	0	0	1	0	9.77307	-3.01902	2
Stenogyne bifida	6	12	2003	1996			*	*	*	-1	*	*	-1	-2	1	0	9.15565	-4.85018	0
Stenogyne campanulata	6	12	2003	1995		*	*	*	*	-1	*	*	0	-1	1	0	8.7764	-5.7895	0
Stenogyne kanehoana	6	12	2003	1998		*	*	E	E	E	*	*	-1		1	0	8.97536	-5.73767	2
Tectaria estremerana	6	11		1995			*	0	0	0	0	*	*	0	1	0	8.32506		1
Ternstroemia subsessilis	6	12		1995		*	0	0	0	0	0	0	*	0	1	0	8.45389		1
Tetramolopium arenarium	6	10		1996			-1	-1	-1	-1	*	*	-1	-5	1	1.79176	9.98635	-3.25814	0
Tetramolopium filiforme	6	13	2003	1998		*	*	*	*	1	*	-1	0	0	1	0.693147	10.2225	-4.49043	2
Tetramolopium lepidotum lepidotum	6	13	2003	1998		*	*	*	*	*	*	*	1	1	1	1.09861	9.06739	-5.64562	0
Tetramolopium remyi	6	13	2003	1995		*	*	*	-1	-1	*	*	-1	-3	1	0.693147	8.44823	-5.83468	0
Tetramolopium rockii	6	12	2003	1996			*	*	*	*	*	*	-1	-1	1	0.693147	8.9287	-5.07715	0
Thelypteris inabonensis	6	11		1995			*	*	*	*	*	*	*		1	0	7.49146		1
Thelypteris verecunda	6	11		1995			*	*	*	*	*	*	*		1	0	7.46794		1
Thelypteris yaucoensis	6	11		1995			-1	*	*	*	*	*	*	-1	1	0	7.90446		1
Trematolobelia singularis	6	8	2003	1998					-1	-1	*	*	-1	-3	1	0	8.8774	-5.83564	0
Vernonia proctorii	6	11		1995			-1	-1	0	0	0	0	0	-2	2	0.693147	8.52569		1
Vigna o-wahuensis	6	10	2003	1999				*	*	*	*	*	-1	-1	1	0	9.84139	-4.79505	1
Viola helenae	6	13	2003	1994		*	*	*	*	*	*	*	-1	-1	1	0	8.70482	-4.1837	0
Viola lanaiensis	6	13		1995		*	*	*	*	*	*	*	-1	-1	1	0	8.52509	-5.7578	2
Viola oahuensis	6	8	2003	1998					-1	-1	*	*	-1	-3	1	0	11.1483	-3.56462	2
Geranium multiflorum	6	12	2003	1997		*	*	*	*	*	*	*	-1	-1	1	0	9.62782	-5.85874	0
Quercus hinckleyi	6	16		1992		-1	-1	*	*	*	*	*	*	-2	1	0	7.67078	-2.76362	2
Delissea rhytidosperma	6	10		1995			*	*	*	-1	*	0	1	0	1	0	8.8507	-5.71519	2
Delissea rivularis	6	8	2003	1995					-1	-1	*	*	0	-2	1	0	8.86871	-5.69718	1
Delissea subcordata	6	8	2003	1998					-1	-1	*	-1	1	-2	1	0	10.4561	-4.25681	2
Delissea undulata	6	8	2003	1996					*	0	*	*	0	0	1	0	8.8256	-4.419	2
Sesbania tomentosa	6	10	2003	1999				0	0	0	*	*	0	0	1	1.38629	10.4161	-4.22032	2
Brighamia insignis	6	10	2003	1995			-1	-1	*	-1	*	*	-1	-4	1	0.693147	10.5911	-3.97467	2
Allium munzii	6	6								0	-1	-1	*	-2	1	0	9.70912	-5.77743	1
Urera kaalae	6	13	2003	1998		*	*	*	*	-1	*	*	1	0	1	0.693147	9.71679	-4.99617	0
Platanthera leucophaea	6	15		1999		0	*	*	*	*	0	0	-1	-1	1	2.3979	11.3946	-2.06664	1
Platanthera praeclara	6	15		1996		0	0	0	0	0	0	0	1	1	2	2.30259	12.2901	-0.309082	1
Tuctoria greenei	6	11	2003	2005					-1	-1	-1		*	-3	1	0.693147	10.1013		1
Orcuttia pilosa	6	7	2003	2005					-1	-1	-1	-1	-1	-5	1	0	9.58609		1
Orcuttia viscida	6	7	2003	2005					-1	-1	-1	*	*	-3	1	0.693147	9.17584		1
Orcuttia inaequalis	6	7	2003	2005					0	0	0	0	*	0	1	0	9.94832		1
Orcuttia tenuis	6	7	2003	2005					0	0	0	-1	0	-1	1	0	10.6163		1
Castilleja campestris succulenta	6	7	2003	2005					-1	-1	-1	-1	-1	-5	1	0.693147	10.605		1
Oxytheca parishii goodmaniana	6	10	2002	1997			0	-1	-1	-1	-1	-1	-1	-6	1	0.693147	10.7837	-0.480754	1
Castilleja cinerea	6	6							-1	-1	-1	-1	0	-4	1	0	10.9812		1
Castilleja levisecta	6	7		2000					-1	-1	-1	0	0	-3	2	1.09861	12.5587	1.1484	2
Castilleja mollis	6	7		2000					-1	-1	0	0	0	-2	1	0	10.0855	-5.20116	2
Castilleja affinis neglecta	6	9		1998				*	*	*	*	*	-1	-1	1	0	9.85636		1
Ternstroemia luquillensis	6	12		1995		*	0	0	0	0	0	0	*	0	1	0	8.20381	-2.83135	1
Styrax portoricensis	6	12		1995		-1	*	-1	-1	0	0	0	*	-3	1	0	8.67809	-2.35697	1
Cornutia obovata	6	16		1992		*	-1	-1	0	0	0	*	*	-2	1	0	8.78623	-2.19922	1
Banara vanderbiltii	6	17		1991		*	-1	-1	*	*	*	*	*	-2	1	0	8.12445	-2.80299	1
Ottoschulzia rhodoxylon	6	14		1994		-1	0	0	0	0	0	*	*	-1	2	0	9.10583	-1.34299	1
Tetramolopium capillare	6	10	2003	1997		*		*	*	*	*	*	C	0	1	0.693147	9.45929	-6.02729	0
Viola chamissoniana chamissoniana	6	13	2003	1998			*	*	*	1	*	-1	0	0	1	0	10.1701	-4.54286	0
Panicum fauriei carteri	6	21	2003	1993		0	0	0	-1	-1	*	*	-1	-3	1	0.693147	9.09011	-1.29797	2
Brighamia rockii	6	12	2003	1996			*	0	0	0	*	*	0	0	1	0.693147	9.17337	-4.83245	0
Ctenitis squamigera	6	10	2003	1998				0	0	1	*		-1	0	1	0	10.4602	-2.19325	2
Deeringothamnus pulchellus	6	18		1999	-1	-1	-1	-1	-1	-1	*	*	*	-6	1	1.09861	7.68035	-10.9931	1
Asimina tetramera	6	18		1999	-1	-1	0	-1	-1	0	0	0	-1	-5	2	0	9.65649	-9.0166	1
Deeringothamnus rugelii	6	18		1988	-1	-1	-1	-1	-1	-1	*	*	0	-6	1	1.09861	8.18897	-1.05444	1
Aristida portoricensis	6	14		1994			-1	-1	*	*	*	*	*	-2	1	0	8.65073	-1.89916	1
Thlaspi californicum	6	4	2002	2003						*	0	*	*	0	1	0	10.2263	-0.607386	1
Hedeoma todsenii	6	23	1981	2001	1	1	1	1	0	0	0	0	0	4	2	0.693147	9.60864	-2.16393
Penstemon haydenii	6	17		1992		0	0	0	0	0	1	1	-1	1	3	1.60944	10.4978	-1.30279	0
Pentachaeta lyonii	6	7		1999					-1	-1	-1	-1	0	-4	1	0	10.3079	-2.15129	1
Pentachaeta bellidiflora	6	9		1998				*	*	*	*	*	0	0	1	0	10.0481		1
Peperomia wheeleri	6	17		1990		*	0	0	0	0	0	*	*	0	1	0	8.13732	-1.40978	1
Phacelia argillacea	6	26		1982	-1	-1	-1	-1	0	0	-1	-1	-1	-7	1	0	8.71682		1
Phacelia insularis insularis	6	7		2000					*	*	0	-1	-1	-2	1	0	9.88226	-5.4044	1
Phacelia formosula	6	22		1986	*	*	*	*	0	0	*	0	0	0	2	0	8.60883		1
Phlox nivalis texensis	6	13		1995		0	*	0	0	0	0	0	0	0	1	0	10.5425	-1.01255	1
Phlox hirsuta	6	4		2006						*	*	*	0	0	1	0.693147	11.5564	0.283795	1
Clitoria fragrans	6	11		1999			*	-1	-1	0	*	*	*	-2	1	0	9.4506	-9.22251	1
Hedyotis mannii	6	12	2003	1996			*	*	*	*	*	*	-1	-1	1	0	9.0452	-4.96064	0
Helonias bullata	6	16		1991		0	0	-1	-1	-1	0	0	-1	-4	1	1.60944	10.6775	-0.0610709	1
Spigelia gentianoides	6	14				-1	-1	-1	-1	-1	-1	-1	0	-7	1	0	8.63592		1
Piperia yadonii	6	6		2005					0	0	0	-1	0	-1	2	0.693147	10.5978	-1.90099	1
Echinocereus viridiflorus davisii	6	25		1984	-1	*	-1	-1	*	*	*	-1	*	-4	1	0	7.86125		0
Sarracenia rubra alabamensis	6	15		1992		-1	-1	0	0	0	0	0	0	-2	1	1.09861	9.38175	-1.0226	1
Sarracenia oreophila	6	25		1994		1	1	1	0	0	0	0	0	3	2	2.19722	10.7326	-0.442553	1
Sarracenia rubra jonesii	6	16		1990		-1	0	0	0	-1	*	*	*	-2	1	1.38629	10.9041	-0.264034	2
Prunus geniculata	6	17		1996	-1	-1	-1	-1	-1	0	0	*	-1	-6	3	0	11.0937	-0.107766	1
Portulaca sclerocarpa	6	10	2003	1996			*	-1	-1	-1	*	*	-1	-4	1	0	10.0562	-3.18829	2
Isotria medeoloides	6	22		1992	1	1	1	1	1	1	1	0	0	7	3	1.60944	11.4443	0.68322	1
Polygala lewtonii	6	11		1999			-1	-1	-1	0	*	*	-1	-4	1	0.693147	8.92634	-9.74682	1
Polygala smallii	6	19		1999	0	0	0	0	0	1	0	*	-1	0	2	0.693147	9.01756	-9.65559	1
Lindera melissifolia	6	18		1993		-1	0	0	0	0	-1	-1	-1	-4	1	2.19722	12.2052	0.813288	1
Potamogeton clystocarpus	6	13		1994		-1	-1	-1	*	*	1	*	*	-2	1	0.693147	8.16955	-2.71941	0
Plagiobothrys hirtus	6	4		2003						-1	0	0	0	-1	1	0	11.1477	-1.41673	1
Solanum sandwicense	6	10		1995			*	*	*	*	*	*	0	0	1	0	8.99483		0
Solanum incompletum	6	10	2003	1999				-1	0	0	*	*	1	0	1	0	10.47		0
Argemone pleiacantha pinnatisecta	6	15		1994		*	*	*	-1	0	-1	-1	-1	-4	2	0	9.83389	-0.607557	0
Callirhoe scabriuscula	6	23		1985	-1	-1	-1	-1	-1	-1	-1	1	*	-6	1	0	8.91661		1
Apios priceana	6	14		1993		*	0	0	0	0	1	0	0	1	2	1.38629	10.2487	0.047783	1
Potentilla hickmanii	6	6		2005					-1	-1	-1	-1	0	-4	1	0	9.77732	-2.72147	1
Dalea foliosa	6	13		1996		-1	-1	-1	1	0	0	-1	0	-3	2	1.60944	10.2764	-1.88106	1
Cereus eriophorus fragrans	6	19		1999	-1	-1	-1	-1	-1	0	0	0	-1	-6	1	0.693147	9.16949	-9.50364	1
Zanthoxylum thomasianum	6	19		1988	-1	-1	-1	-1	0	0	0	0	*	-4	1	0	8.6835	-1.31547	1
Primula maguirei	6	19		1990	-1	-1	-1	-1	0	0	0	0	0	-4	3	1.38629	8.18619	-0.801289	2
Cyperus trachysanthos	6	8	2003	1999					-1	*	*	1	0	0	1	0	9.35932	-5.27716	1
Calyptridium pulchellum	6	6							-1	-1	-1	-1	*	-4	1	0	8.34634		1
Isoetes melanospora	6	16		1993		-1	0	0	0	0	0		-1	-2	1	0.693147	9.08581	-0.635468	1
Isoetes louisianensis	6	12		1996			0	0	1	1			0	2	2	0	11.125	1.01181	2
Isoetes tegetiformans	6	16		1993		-1	0	0	0	0	0		-1	-2	1	1.09861	7.76737	-1.95422	1
Baptisia arachnifera	6	26		1984	-1	-1	-1	-1	-1	-1	0	0	-1	-7	1	1.09861	8.43552		1
Schoenocrambe barnebyi	6	12		1994		-1	*	*	0	0	0	*	0	-1	1	0	8.8255	-1.64723	2
Schoenocrambe argillacea	6	12		1994		*	*	*	*	*	*	*	0	0	1	0	8.27802	-2.19482	1
Schoenocrambe suffrutescens	6	17		1994			-1	-1	-1	-1	-1	*	0	-5	1	0	8.03665	-2.43625	1
Remya mauiensis	6	13	2003	1997		*	*	*	*	-1	*	*	0	-1	1	0	9.22273	-6.26387	1
Rhododendron chapmanii	6	25		1983	-1	-1	-1	0	0	0	0	0	1	-2	1	0.693147	9.68275		1
Lepidium barnebyanum	6	14		1993		-1	-1	-1	*	*	*	*	*	-3	1	0	9.22539	-0.475669	1
Arabis perstellata	6	9		1997				-1	*	-1	0	0	0	-2	1	0.693147	9.90046	-0.741041	1
Arabis hoffmannii	6	7		2000					-1	-1	0	-1	0	-3	1	0	9.61671	-5.66997	0
Arabis mcdonaldiana	6	26		1984		0	0	*	*	0	*	*	*	0	1	0	11.4765		1
Sibara filifolia	6	7							-1	0	0	1	0	0	1	0	10.6223		0
Arabis serotina	6	15		1991		0	0	0	0	0	0	*	*	0	2	0.693147	9.72644	-0.303743	2
Conradina glabra	6	11		1994			1	1	1	0	0	0	0	3	2	0.693147	8.47136	-1.77593	1
Conradina verticillata	6	13		1996		-1	*	*	*	0	0	0	0	-1	2	0.693147	9.39239	-0.996686	1
Conradina etonia	6	11		1994			0	0	0	0	0	0	1	1	1	0	7.29143	-2.82785	1
Conradina brevifolia	6	11		1999			0	*	*	0	*	*	*	0	1	0	8.73622	-9.93696	1
Sedum integrifolium leedyi	6	12		1998		0	0	0	0	0	0	-1	0	-1	1	1.09861	9.04469	-1.95083	0
Hoffmannseggia tenella	6	19		1988	-1	-1	-1	-1	0	0	0	-1	1	-4	1	0	12.487	0.960036	1
Helianthemum greenei	6	7		2000					0	0	0	0	0	0	1	0	9.82939	-5.45727	0
Santalum freycinetianum lanaiense	6	18		1995		0	0	0	0	0	*	*	-1	-1	1	0	9.24123	-5.04156	2
Polygonella myriophylla	6	11		1999			-1	-1	-1	1	*	*	*	-2	2	1.60944	9.22442	-9.4487	1
Abronia macrocarpa	6	16		1992		-1	-1	*	0	0	0	0	*	-2	2	1.60944	9.79289		1
Arenaria ursina	6	6							-1	-1	-1	-1	0	-4	1	0	10.892		1
Arenaria cumberlandensis	6	16		1996		*	*	*	*	1	1	0	0	2	3	0	9.09153	-1.10474	1
Arenaria paludicola	6	11		1998			-1	-1	-1	*	0	-1	-1	-5	1	0	10.3284	-0.43377	2
Schiedea adamantis	6	20		1994		0	0	-1	-1	-1	*	-1	1	-3	1	1.60944	9.04134	-1.10259	0
Suaeda californica	6	10						0	*	*	*	*	0	0	1	0.693147	9.86794		1
Halophila johnsonii	6	6	2000								*	*	0	0		2.48491	13.4924	-0.553661	2
Carex lutea	6	2									*	*	*		1	0	6.81042		1
Carex specuicola	6	19	1985	1987	*	*	*	*	0	-1	-1	-1	-1	-4	1	0.693147	8.96374	-2.03849	0
Carex albida	6	7							*	*	*	-1	*	-1	1	1.09861	8.25794		1
Argyroxiphium sandwicense macrocephalum	6	12		1997		*	0	0	0	0			-1	-1	3	1.60944	9.22656	-6.26003	0
Argyroxiphium sandwicense sandwicense	6	18		1993		0	-1	-1	1	1	0	0	0	0	2	2.89037	9.59592	-2.06442	0
Argyroxiphium kauense	6	11	2003	1995			*	0	0	1	1	1	1	4	2	1.09861	11.1018	-0.776392	0
Scutellaria floridana	6	12		1994		-1	0	0	-1	-1	*	*	1	-2	2	0.693147	8.73247	-1.83901	1
Scutellaria montana	6	18		1996		*	0	0	0	1	1	0	0	2	3	1.09861	9.93373	0.118117	1
Eryngium cuneifolium	6	17		1999	-1	-1	-1	-1	-1	0	0	0	*	-5	2	2.48491	8.6954	-9.97779	1
Helenium virginicum	6	6		2000						0	0	1	*	1	2	2.30259	10.6651	-0.526073	1
Styrax texanus	6	20		1987	-1	-1	1	1	0	0	0	0	*	0	1	1.09861	8.7397		0
Chorizanthe pungens hartwegiana	6	10		1998			*	-1	-1	-1	*	*	-1	-4	1	0.693147	10.3747	-1.2824	1
Chorizanthe howellii	6	12		1998		-1	-1	0	0	*	*	*	*	-2	1	0.693147	10.0893	-2.01259	0
Chorizanthe pungens pungens	6	10	2002	1998			0	1	0	0	0	0	0	1	2	1.09861	11.5547	-0.547139	1
Chorizanthe orcuttiana	6	8							-1	-1	-1	-1	-1	-5	1	0	10.4006		1
Chorizanthe robusta	6	10	2002				-1	0	-1	-1	*	0	0	-3	1	0	11.1722	-0.484805	1
Dodecahema leptoceras	6	17				-1	*	*	*	-1	-1	-1	*	-4	1	0	11.4949		1
Chorizanthe valida	6	12		1998		-1	-1	0	0	0	0	*	0	-2	1	0	10.7487	-1.35315	0
Spiraea virginiana	6	14		1992		0	0	0	0	0	-1	-1	*	-2	2	1.09861	10.9974	0.619563	1
Chamaesyce deltoidea deltoidea	6	19		1999	-1	-1	-1	-1	-1	-1	*	*	-1	-7	2	1.09861	10.6345	-8.03853	1
Chamaesyce garberi	6	19		1999	0	0	0	0	0	-1	*	*	*	-1	1	0	9.52193	-9.15116	1
Chamaesyce hooveri	6	7	2003	2005					-1	-1	-1	-1	-1	-5	1	0	9.95517		1
Euphorbia telephioides	6	12		1994		-1	0	0	-1	-1	*	1	0	-2	1	0	8.31711	-2.25445	1
Hackelia venusta	6	2		2007							0	0	*	0	1	1.38629	8.49851	-2.59911	2
Parvisedum leiocarpum	6	7		2005					*	*	*	-1	*	-1	1	0	8.25378		1
Rhus michauxii	6	15		1993		-1	-1	-1	-1	-1	0	0	-1	-6	1	2.19722	11.4729	0.0653494	2
Pseudobahia bahiifolia	6	7							*	*	*	*	*		1	0	8.8921		1
Pseudobahia peirsonii	6	7							*	*	*	*	*		1	0	8.69018		1
Helianthus paradoxus	6	5		2005						0	*	0	0	0	1	3.43399	11.375	-0.358426	2
Eriophyllum latilobum	6	9		1998				*	*	*	*	*	-1	-1	1	0.693147	9.86003		1
Helianthus schweinitzii	6	13		1994		-1	-1	-1	-1	-1	0	0	*	-5	2	1.38629	10.8495	-0.817557	1
Enceliopsis nudicaulis corrugata	6	19	1985	1990	0	0	0	0	0	0	0	0	0	0	4	0	9.78053	-3.25647	1
Blennosperma bakeri	6	13				-1	-1	-1	-1	-1	-1	-1	*	-7	1	0.693147	10.2019		1
Taraxacum californicum	6	6							-1	-1	-1	-1	-1	-5	1	0	11.4197		1
Hemizonia conjugens	6	6	2002	2004						0	-1	-1	*	-2	1	0	12.2691	0.853185	1
Holocarpha macradenia	6	4	2002							0	-1	-1	-1	-3	1	1.38629	10.8361		1
Thelypodium howellii spectabilis	6	5		2002						1	0	*	-1	0	1	0	10.8464	-0.172209	1
Cirsium fontinale obispoense	6	10		1998				0	1	1	0	0	0	2	2	0	10.5691	-0.90969	1
Cirsium fontinale fontinale	6	9		1998				*	*	*	*	*	-1	-1	1	0	9.8768		1
Cirsium loncholepis	6	4								-1	1	*	*	0	1	0	10.5302		1
Eryngium constancei	6	19		2005		0	0	0	0	-1	-1	-1	-1	-4	2	0	9.53511		1
Cirsium pitcheri	6	16		2002		0	-1	-1	*	*	0	0	0	-2	2	2.99573	11.0608	-2.05052	1
Cirsium vinaceum	6	17		1993		0	0	0	1	0	0	0	0	1	2	1.09861	10.0075	-1.68365	1
Cirsium hydrophilum hydrophilum	6	7							*	-1	-1	*	*	-2	1	0	10.2184		1
Acanthomintha ilicifolia	6	6								0	0	0	0	0	1	0	9.69217		1
Acanthomintha obovata duttonii	6	19		1998		-1	-1	-1	-1	-1	-1	*	*	-6	1	0	9.25579		1
Torreya taxifolia	6	20		1986	-1	-1	-1	-1	-1	-1	-1	-1	-1	-9	1	2.56495	9.72438		1
Townsendia aprica	6	19		1993		*	*	*	0	0	0	0	0	0	2	0.693147	9.62401	-0.174188	1
Trillium persistens	6	26		1984	0	0	0	0	0	0	0	0	0	0	2	0	8.87579		1
Trillium reliquum	6	16		1991		-1	-1	-1	1	0	*	*	-1	-3	2	1.38629	10.0724	0.671425	1
Physaria obcordata	6	14		1993		0	0	0	0	0	0	*	-1	-1	2	0	8.59716	-1.58161	1
Caesalpinia kavaiense	6	18		1994		-1	-1	-1	-1	-1	*	*	-1	-6	1	0	10.1163	-2.61906	1
Eugenia haematocarpa	6	10		1998				*	0	0	0	0	0	0	1	0.693147	8.01334	-3.09944	1
Verbena californica	6	6							*	*	*	*	*		1	0	8.3598		1
Vicia menziesii	6	26		1984	0	0	0	0	-1	-1	*	*	0	-2	1	1.79176	9.23494		1
Pritchardia aylmer-robinsonii	6	8						*	*	*	*	*	0	0	1	0	8.49812		2
Erysimum teretifolium	6	10		1998			*	-1	-1	-1	*	*	-1	-4	1	0	9.81838	-1.8387	1
Erysimum capitatum angustatum	6	26	1987	1984	0	1	0	0	0	-1	-1	-1	*	-2	1	1.09861	9.20417		1
Erysimum menziesii	6	12		1998		-1	-1	0	-1	-1	0	0	0	-4	1	1.79176	11.2137	-0.888087	1
Juglans jamaicensis	6	7		1999					*	*	*	*	*		1	0	7.60763	-2.58404	1
Warea amplexifolia	6	17		1993		-1	-1	-1	-1	-1	*	*	-1	-6	1	0	8.15848	-3.15016	1
Rorippa gambellii	6	11		1998			-1	-1	*	*	*	*	-1	-3	1	0.693147	9.92191	-0.840286	1
Sagittaria secundifolia	6	14		1991		0	0	0	0	0	0	0	0	0	2	0.693147	7.60506	-2.74788	1
Lilaeopsis schaffneriana recurva	6	7	1999						0	0	0	1	0	1	1	0	11.9272		1
Justicia cooleyi	6	15		1994		*	*	*	*	*	*	*	-1	-1	1	0	6.45912	-3.52751	1
Huperzia mannii	6	12	2003	1997			*	-1	*	*	*		-1	-2	1	0	9.45567	-6.0309	2
Phlegmariurus nutans	6	10	2003	1998			*	0	*	*	*		-1	-1	1	0	10.7097	-4.00327	2
Paronychia chartacea	6	17		1999		-1	-1	0	0	1	1	*	*	0	4	1.94591	9.40931	-9.2638	1
Eriogonum pelinophilum	6	20	1984	1988	0	0	*	*	0	0	-1	0	-1	-2	2	0	8.69808	-1.65453	1
Eriogonum gypsophilum	6	23	1981	1984	0	0	*	0	0	0	0	0	0	0	2	0	8.68182		1
Eriogonum kennedyi austromontanum	6	6							-1	-1	-1	-1	0	-4	1	0	10.8979		2
Zizania texana	6	26	1980	1996	-1	-1	-1	-1	-1	-1	-1	0	0	-7	1	2.63906	11.5666	-1.07475	2
Stephanomeria malheurensis	6	22	1982	1991		*	*	-1	-1	0	0	-1	C		1	2.19722	10.0233	-0.179391	2
Polygonella basiramia	6	17		1999	-1	-1	-1	-1	-1	1	1	*	*	-3	3	2.19722	9.71841	-8.95468	1
Lithophragma maximum	6	7		1984					-1	0	0	0	0	-1	1	1.38629	9.75729		0
Eriastrum densifolium sanctorum	6	17				-1	-1	-1	-1	-1	-1	-1	0	-7	1	1.38629	11.1653		1
Lembertia congdonii	6	14		1998		-1	-1	0	0	0	0	*	-1	-3	1	0.693147	11.0965		1
Yermo xanthocephalus	6	2									0	0	0	0	1	0	8.38741		0
Eriodictyon capitatum	6	4	2002							0	0	0		0	1	0	9.74806		1
Ziziphus celata	6	15		1999	-1	-1	0	-1	-1	-1	0	*	-1	-6	2	1.60944	10.3445	-8.32855	1
Anolis roosevelti	7	27	1977	1983	*	*	*	*	*	*	*	E	E		1	0	6.709		0
Epicrates monensis monensis	7	26	1978	1984	*	*	*	*	*	1	1	1	0	3	1	1.09861	8.67544		0
Epicrates inornatus	7	34		1986	0	0	0	0	-1	-1	-1	-1	0	-4	1	2.48491	10.9995	0.179689	1
Epicrates monensis granti	7	34		1986	*	*	*	0	0	0	1	1	0	2	3	0.693147	8.96201	-2.69081	1
Crocodylus acutus	7	29	1977	1999	*	0	0	0	1	1	1	1	0	4	4	3.66356	11.7417	-6.93133	1
Sphaerodactylus micropithecus	7	22	1982	1986	*	*	*	*	0	0	*	*	0	0	2	0.693147	8.7028	-3.78485	1
Cyclura stejnegeri	7	26	1978	1984	0	0	0	0	0	0	0	0	0	0	3	0.693147	9.80199		0
Gambelia silus	7	37		1998	-1	-1	-1	-1	-1	-1	-1	-1	-1	-9	1	1.79176	12.5844		1
Uma inornata	7	24	1980	1985	-1	-1	-1	-1	-1	-1	-1	-1	-1	-9	2	2.63906	12.8053		1
Xantusia riversiana	7	27		1984	0	0	1	1	1	0	0	1	0	4	2	2.30259	10.3805		1
Ameiva polops	7	27	1977	1984	*	0	*	*	*	*	*	*	1	1	1	1.94591	8.73729		1
Crotalus willardi obscurus	7	26	1978	1985	*	0	1	0	0	0	0	*	*	1	2	1.94591	10.6878		2
Chelonia mydas	7	26	1999		*	*	1	1	1	1	-1	-1	-1	1	1	6.71417	15.1519	-1.12584	1
Eretmochelys imbricata	7	34	1999		*	*	*	*	-1	-1	-1	-1	-1	-5	1	4.78749	14.4044	0.458371	1
Lepidochelys kempii	7	34		1992	-1	-1	1	1	1	1	1	1	1	5	3	3.78419	14.6455		1
Dermochelys coriacea	7	34	1999		*	*	*	*	-1	-1	MLP	MLP	MLP		1		14.5853	0.766831	1
Caretta caretta	7	26			-1	-1	*	*	*	*	0	MLP	MLP		1		15.3165	1.27865	2
Lepidochelys olivacea	7	26		1998	-1	-1		-1	1	1	MLP	MLP	MLP			4.70048	14.2219	1.0837	1
Eumeces egregius lividus	7	17		1999		-1	-1	-1	-1	*	*	*	*	-4	1	0.693147	10.5092	-8.16382	1
Neoseps reynoldsi	7	17		1999		-1	-1	-1	-1	*	*	*	*	-4	1	2.19722	10.6884	-7.98462	1
Nerodia clarkii taeniata	7	27		1993		-1	-1	-1	-1	-1	*	*	*	-5	1	0.693147	11.4322	1.11004	1
Nerodia paucimaculata	7	18	1989	1993		0	0	0	0	0	0	*	0	0	3	2.07944	10.5751	-1.75948	1
Nerodia erythrogaster neglecta	7	7		2008					-1	-1	-1	-1	-1	-5	1	1.94591	10.4368		1
Drymarchon corais couperi	7	26		1982	-1	-1	-1	-1	-1	-1	*	*	*	-6	1	1.79176	12.4919		1
Thamnophis gigas	7	11		1999			*	*	*	*	*	-1	-1	-2	1	1.60944	13.996	-1.53612	1
Nerodia sipedon insularum	7	5		2003						-1	-1	0	1	-1	3	2.70805	11.062	-1.10328	1
Thamnophis sirtalis tetrataenia	7	37		1985	-1	-1	-1	-1	-1	-1	-1	0	*	-7	1	0	11.161		1
Gopherus agassizii	7	24	1994	2008		-1	-1	*	*	*	*	-1	-1	-4	1	5.09987	16.0555		1
Gopherus polyphemus	7	17		1990		-1	-1	-1	-1	-1	-1	-1	-1	-8	1	4.7362	13.8191	2.12941	1
Pseudemys alabamensis	7	17		1980	*	*	*	*	*	*	*	*	*		1	0	10.4483	1.53006	0
Clemmys muhlenbergii	7	7		2001					-1	-1	-1	-1	*	-4	1	2.83321	13.3661	1.01432	1
Sternotherus depressus	7	17		1990	*	*	0	-1	-1	-1	0	0	*	-3	1	2.48491	10.1522		2
Pseudemys rubriventris bangsi	7	24		1994	0	1	1	1	1	1	1		0	6	3	0	10.5418		1
Graptemys oculifera	7	18		1988	0	0	0	0	-1	-1	0	0	*	-2	2	1.09861	9.88278		2
Graptemys flavimaculata	7	13		1993		*	0	-1	-1	-1	*	*	*	-3	1	2.30259	10.2917	-1.36103	1
Masticophis lateralis euryxanthus	7	7	2000	2003					-1	-1	-1	0	1	-2	1	0.693147	9.91623	-4.34715	1

## Sheet: metadata
Variable	Notes
Scientific Name	Species scientific name.
Taxon	Categorical variable where 1= amphibians, 2= birds, 3= fish, 4=invertebrates, 5= mammals, 6= plants and 7= reptiles.
Yearslisted	Number of years the species has been listed using 2004 as the base year.
CHYear	Year in which critical habitat designation took place.
RPYear	Year in which the species first recovery plan was approved.
1990-2006	Species status from the respective Recovery Report to Congress where -1 = declining, 0 = stable, 1 = increasing, * = unknown, E= extirpated or extinct, C= only in captivity and MLP = multiple listed populations where each population has a different status .
Status	Index of change in species status from 1990-2006. See Methods for details.
RecoveryObj	Recovery objectives achieved taken from the 2006 Recovery Report.
Info	Natural log transformed number of studies found from a Web of Science search conducted in July 2007 of each species’ scientific name.
MeanFund	Natural log transformed mean yearly funding including all reported federal and state funding.
ProportionalFund	Mean yearly funding received as a proportion of the mean yearly estimated cost of recovery given in the recovery plan for each species.
Threat	Categorical variable representing the degree to which habitat loss is a threat for each species where 1= direct habitat loss , 2= habitat related threats and 3= non-habitat related threats.
